# Supplementary material for: Simulation of electroporation threshold based on the evolution of transmembrane potential and pore density
Source: PeerJ. 2025 Apr 28;13:e19356. doi: 10.7717/peerj.19356 (PMC12045266; doi:10.7717/peerj.19356)
Supplement: Supplemental Information 2 [file peerj-13-19356-s002.zip]

Archive with 20 entries (19 files):
- data/
- __MACOSX/._data
- data/100ns_StaffSS.xlsx
- __MACOSX/data/._100ns_StaffSS.xlsx
- data/1.2kV-N.xlsx
- __MACOSX/data/._1.2kV-N.xlsx
- data/1.2kV-TMP.xlsx
- __MACOSX/data/._1.2kV-TMP.xlsx
- data/2.9kV-TMP.xlsx
- __MACOSX/data/._2.9kV-TMP.xlsx
- data/arc distribution.xlsx
- __MACOSX/data/._arc distribution.xlsx
- data/3.5kV-N-TMP.xlsx
- __MACOSX/data/._3.5kV-N-TMP.xlsx
- data/3.2kV-N-TMP.xlsx
- __MACOSX/data/._3.2kV-N-TMP.xlsx
- data/~$100ns_StaffSS.xlsx
- __MACOSX/data/._~$100ns_StaffSS.xlsx
- data/2.9kV-N.xlsx
- __MACOSX/data/._2.9kV-N.xlsx
