# Supplementary material for: Simulation of electroporation threshold based on the evolution of transmembrane potential and pore density
Source: PeerJ. 2025 Apr 28;13:e19356. doi: 10.7717/peerj.19356 (PMC12045266; doi:10.7717/peerj.19356)
Supplement: Supplemental Information 2 [file peerj-13-19356-s002.zip › data/100ns_StaffSS.xlsx]

## Sheet: Sheet1
% Model: TMP for plasma membrane-2.4kV.mph	% Model: TMP for plasma membrane-2.4kV.mph	% Model: TMP for plasma membrane-2.4kV.mph	% Model: TMP for plasma membrane-2.4kV.mph	% Model: TMP for plasma membrane-2.4kV.mph	% Model: TMP for plasma membrane-2.4kV.mph	% Model: N for plasma membrane-3.2kV.mph	% Model: N for plasma membrane-3.2kV.mph	% Model: N for plasma membrane-3.2kV.mph	% Model: N for plasma membrane-3.2kV.mph	% Model: N for plasma membrane-3.2kV.mph	% Model: N for plasma membrane-3.2kV.mph	% Model: TMP for nuclear membrane-3.8kV.mph	% Model: TMP for nuclear membrane-3.8kV.mph	% Model: TMP for nuclear membrane-3.8kV.mph	% Model: TMP for nuclear membrane-3.8kV.mph	% Model: TMP for nuclear membrane-3.8kV.mph	% Model: TMP for nuclear membrane-3.8kV.mph	% Model: TMP for ER-4.8kV.mph	% Model: TMP for ER-4.8kV.mph	% Model: TMP for ER-4.8kV.mph	% Model: TMP for ER-4.8kV.mph	% Model: TMP for ER-4.8kV.mph	% Model: TMP for ER-4.8kV.mph	% Model: N for nuclear membrane-4.9kV.mph	% Model: N for nuclear membrane-4.9kV.mph	% Model: N for nuclear membrane-4.9kV.mph	% Model: N for nuclear membrane-4.9kV.mph	% Model: N for nuclear membrane-4.9kV.mph	% Model: N for nuclear membrane-4.9kV.mph	% Model: N for ER-6kV.mph	% Model: N for ER-6kV.mph	% Model: N for ER-6kV.mph	% Model: N for ER-6kV.mph	% Model: N for ER-6kV.mph	% Model: N for ER-6kV.mph
cell membrane	nuclear membrane	ER membrane	cell membrane	nuclear membrane	ER membrane	cell membrane	nuclear membrane	ER membrane	cell membrane	nuclear membrane	ER membrane	cell membrane	nuclear membrane	ER membrane	cell membrane	nuclear membrane	ER membrane	cell membrane	nuclear membrane	ER membrane	cell membrane	nuclear membrane	ER membrane	cell membrane	nuclear membrane	ER membrane	cell membrane	nuclear membrane	ER membrane	cell membrane	nuclear membrane	ER membrane	cell membrane	nuclear membrane	ER membrane
time (µs) Value	time (µs) Value	time (µs) Value	%time (µs) N[1/m^2]	% time (µs) N[1/m^2]	% time (µs) N[1/m^2]	% time (µs) N[1/m^2]	% time (µs) N[1/m^2]	% time (µs) N[1/m^2]	% time (µs) N[1/m^2]	% time (µs) N[1/m^2]	% time (µs) N[1/m^2]	% time (µs) N[1/m^2]	% time (µs) N[1/m^2]	% time (µs) N[1/m^2]	% time (µs) N[1/m^2]	% time (µs) N[1/m^2]	% time (µs) N[1/m^2]	% time (µs) Value	% time (µs) Value	% time (µs) Value	% time (µs) N[1/m^2]	% time (µs) N[1/m^2]	% time (µs) N[1/m^2]	% time (µs) Value	% time (µs) Value	% time (µs) Value	% time (µs) N[1/m^2]	% time (µs) N[1/m^2]	% time (µs) N[1/m^2]	% time (µs) Value	% time (µs) Value	% time (µs) Value	% time (µs) N[1/m^2]	% time (µs) N[1/m^2]	% time (µs) N[1/m^2]
0 1.0E-11	0 1.0E-11	0 1.0E-11	0 1500000000	0 1500000000	0 1500000000	0 1500000000	0 1500000000	0 1500000000	0 1.0E-11	0 1.0E-11	0 1.0E-11	0 1.0E-11	0 1.0E-11	0 1.0E-11	0 1500000000	0 1500000000	0 1500000000	0 1.0E-11	0 1.0E-11	0 1.0E-11	0 1500000000	0 1500000000	0 1500000000	0 1.0E-11	0 1.0E-11	0 1.0E-11	0 1500000000	0 1500000000	0 1500000000	0 1.0E-11	0 1.0E-11	0 1.0E-11	0 1500000000	0 1500000000	0 1500000000
0.001 4.549018953128093E-5	0.001 3.579220032735434E-5	0.001 3.421712870889993E-5	0.001 1500000000	0.001 1500000000	0.001 1500000000	0.001 1500000000	0.001 1500000000	0.001 1500000000	0.001 6.065358270838151E-5	0.001 4.772293043645973E-5	0.001 4.5622834945180247E-5	0.001 7.202612759118613E-5	0.001 5.6670978018299184E-5	0.001 5.417711462242431E-5	0.001 1.5000000000000002E9	0.001 1500000000	0.001 1500000000	0.001 9.098036906256186E-5	0.001 7.15843906546948E-5	0.001 6.843424741777904E-5	0.001 1.5000000000000002E9	0.001 1.5000000000000002E9	0.001 1.5000000000000002E9	0.001 9.287579320969075E-5	0.001 7.307573191832604E-5	0.001 6.985996069733186E-5	0.001 1.5000000000000002E9	0.001 1.5000000000000002E9	0.001 1.5000000000000002E9	0.001 1.1372545882819191E-4	0.001 8.948048581838065E-5	0.001 8.554280677223248E-5	0.001 1.5000000000000002E9	0.001 1.5000000000000002E9	0.001 1.5000000000000002E9
0.002 4.503713234011017E-4	0.002 3.488331360501493E-4	0.002 3.2848499772884706E-4	0.002 1.500000000000007E9	0.002 1.5000000000000043E9	0.002 1.500000000000004E9	0.002 1.5000000000000126E9	0.002 1.5000000000000074E9	0.002 1.5000000000000067E9	0.002 6.004950945347745E-4	0.002 4.651108447337174E-4	0.002 4.3797999363828695E-4	0.002 7.130879228849632E-4	0.002 5.523191262461194E-4	0.002 5.201012405704744E-4	0.002 1.5000000000000184E9	0.002 1.5000000000000107E9	0.002 1.5000000000000098E9	0.002 9.007426368020646E-4	0.002 6.97666262100465E-4	0.002 6.569699854576108E-4	0.002 1.5000000000000286E9	0.002 1.5000000000000176E9	0.002 1.5000000000000157E9	0.002 9.195081081936332E-4	0.002 7.12200975685833E-4	0.002 6.70656859946355E-4	0.002 1.50000000000003E9	0.002 1.5000000000000184E9	0.002 1.5000000000000162E9	0.002 0.0011259282935024975	0.002 8.720828251254911E-4	0.002 8.212124793219857E-4	0.002 1.5000000000000446E9	0.002 1.500000000000027E9	0.002 1.5000000000000243E9
0.0030000000000000005 0.001705050125193396	0.0030000000000000005 0.0013039580147892185	0.0030000000000000005 0.0012129527168294732	0.0030000000000000005 1.500000000000324E9	0.0030000000000000005 1.500000000000188E9	0.0030000000000000005 1.5000000000001616E9	0.0030000000000000005 1.5000000000005763E9	0.0030000000000000005 1.5000000000003345E9	0.0030000000000000005 1.5000000000002868E9	0.0030000000000000005 0.002273400163584404	0.0030000000000000005 0.0017386106830507	0.0030000000000000005 0.001617270285770577	0.0030000000000000005 0.0026996626923742042	0.0030000000000000005 0.002064600184245146	0.0030000000000000005 0.0019205084624751559	0.0030000000000000005 1.5000000000008128E9	0.0030000000000000005 1.5000000000004714E9	0.0030000000000000005 1.5000000000004046E9	0.0030000000000000005 0.0034101002403489336	0.0030000000000000005 0.0026079160195664466	0.0030000000000000005 0.002425905423647511	0.0030000000000000005 1.5000000000012963E9	0.0030000000000000005 1.5000000000007524E9	0.0030000000000000005 1.5000000000006459E9	0.0030000000000000005 0.0034811439951453185	0.0030000000000000005 0.00266224760309841	0.0030000000000000005 0.0024764451197641915	0.0030000000000000005 1.5000000000013509E9	0.0030000000000000005 1.5000000000007842E9	0.0030000000000000005 1.500000000000673E9	0.0030000000000000005 0.004262625297901667	0.0030000000000000005 0.0032598950219460123	0.0030000000000000005 0.00303238177704701	0.0030000000000000005 1.5000000000020251E9	0.0030000000000000005 1.5000000000011754E9	0.0030000000000000005 1.5000000000010085E9
0.004 0.00419143201752814	0.004 0.003182558501103604	0.004 0.002939835990181882	0.004 1.5000000000012913E9	0.004 1.5000000000007482E9	0.004 1.5000000000006409E9	0.004 1.5000000000022955E9	0.004 1.5000000000013297E9	0.004 1.5000000000011387E9	0.004 0.005588576020010282	0.004 0.004243411331463442	0.004 0.003919781316901626	0.004 0.0066364340218583165	0.004 0.005039050954227963	0.004 0.004654740311936133	0.004 1.500000000003237E9	0.004 1.5000000000018744E9	0.004 1.500000000001606E9	0.004 0.008382864024901737	0.004 0.006365116992155916	0.004 0.005879671970316246	0.004 1.500000000005164E9	0.004 1.5000000000029912E9	0.004 1.5000000000025625E9	0.004 0.008557507025203082	0.004 0.006497723595948689	0.004 0.006002165136152814	0.004 1.5000000000053813E9	0.004 1.500000000003117E9	0.004 1.5000000000026708E9	0.004 0.010478580028484119	0.004 0.00795639623764588	0.004 0.007349589960345736	0.004 1.5000000000080671E9	0.004 1.5000000000046735E9	0.004 1.5000000000040038E9
0.005 0.008044459733469456	0.005 0.006072551581788987	0.005 0.005583866514358159	0.005 1.5000000000074596E9	0.005 1.5000000000041666E9	0.005 1.5000000000034802E9	0.005 1.5000000000132148E9	0.005 1.5000000000073917E9	0.005 1.5000000000061767E9	0.005 0.010725946307093892	0.005 0.008096735438788416	0.005 0.007445155348899223	0.005 0.012737061236865799	0.005 0.009614873331397211	0.005 0.008841121974676014	0.005 1.5000000000185776E9	0.005 1.5000000000104046E9	0.005 1.5000000000086968E9	0.005 0.016088919452139194	0.005 0.012145103152079173	0.005 0.01116773301733165	0.005 1.5000000000294685E9	0.005 1.5000000000165424E9	0.005 1.500000000013835E9	0.005 0.01642410527359006	0.005 0.012398126134125498	0.005 0.011400394121574564	0.005 1.5000000000306902E9	0.005 1.500000000017232E9	0.005 1.500000000014413E9	0.005 0.02011114930855351	0.005 0.015181378936259815	0.005 0.013959666267924664	0.005 1.5000000000457032E9	0.005 1.5000000000257187E9	0.005 1.5000000000215254E9
0.006000000000000001 0.01451675551498166	0.006000000000000001 0.010836023924800653	0.006000000000000001 0.009896349575456043	0.006000000000000001 1.5000000000434513E9	0.006000000000000001 1.5000000000238895E9	0.006000000000000001 1.5000000000197287E9	0.006000000000000001 1.5000000000768611E9	0.006000000000000001 1.5000000000423467E9	0.006000000000000001 1.500000000034988E9	0.006000000000000001 0.019355674009849277	0.006000000000000001 0.014448031894337632	0.006000000000000001 0.013195132762028994	0.006000000000000001 0.0229848628774878	0.006000000000000001 0.017157037870388248	0.006000000000000001 0.015669220150940077	0.006000000000000001 1.5000000001079078E9	0.006000000000000001 1.5000000000595584E9	0.006000000000000001 1.5000000000492287E9	0.006000000000000001 0.029033510982316102	0.006000000000000001 0.02167204782791554	0.006000000000000001 0.01979269913010917	0.006000000000000001 1.5000000001707487E9	0.006000000000000001 1.5000000000945396E9	0.006000000000000001 1.5000000000782042E9	0.006000000000000001 0.02963837579220474	0.006000000000000001 0.02212354882347478	0.006000000000000001 0.020205047027848977	0.006000000000000001 1.5000000001777818E9	0.006000000000000001 1.500000000098464E9	0.006000000000000001 1.500000000081458E9	0.006000000000000001 0.03629188869323041	0.006000000000000001 0.027090059771966324	0.006000000000000001 0.024740873900551463	0.006000000000000001 1.5000000002639866E9	0.006000000000000001 1.5000000001466606E9	0.006000000000000001 1.5000000001214402E9
0.007000000000000001 0.02302739310492008	0.007000000000000001 0.017073167220363228	0.007000000000000001 0.015528853736446191	0.007000000000000001 1.500000000097847E9	0.007000000000000001 1.5000000000536816E9	0.007000000000000001 1.500000000044262E9	0.007000000000000001 1.5000000001730485E9	0.007000000000000001 1.5000000000951452E9	0.007000000000000001 1.5000000000784879E9	0.007000000000000001 0.03070319078739825	0.007000000000000001 0.022764222952343705	0.007000000000000001 0.02070513830747256	0.007000000000000001 0.036460039041071646	0.007000000000000001 0.027032514748763337	0.007000000000000001 0.024587351733368124	0.007000000000000001 1.5000000002429035E9	0.007000000000000001 1.5000000001338007E9	0.007000000000000001 1.500000000110424E9	0.007000000000000001 0.04605478611212366	0.007000000000000001 0.03414633440351178	0.007000000000000001 0.03105770743773295	0.007000000000000001 1.5000000003842328E9	0.007000000000000001 1.500000000212341E9	0.007000000000000001 1.5000000001753843E9	0.007000000000000001 0.047014260817848985	0.007000000000000001 0.03485771636853219	0.007000000000000001 0.03170474300775172	0.007000000000000001 1.5000000004000456E9	0.007000000000000001 1.5000000002211509E9	0.007000000000000001 1.5000000001826773E9	0.007000000000000001 0.05756848256274871	0.007000000000000001 0.04268291797761048	0.007000000000000001 0.03882213427235737	0.007000000000000001 1.5000000005937917E9	0.007000000000000001 1.5000000003293085E9	0.007000000000000001 1.5000000002722733E9
0.008 0.03357637250328782	0.008 0.024783981468475602	0.008 0.022481378997328605	0.008 1.5000000001706471E9	0.008 1.5000000000935426E9	0.008 1.50000000007708E9	0.008 1.5000000003017762E9	0.008 1.5000000001657867E9	0.008 1.5000000001366777E9	0.008 0.04476849663974214	0.008 0.03304530861280597	0.008 0.029975171985227256	0.008 0.05316258972761734	0.008 0.03924130396651826	0.008 0.03559551672196193	0.008 1.500000000423565E9	0.008 1.500000000233132E9	0.008 1.500000000192283E9	0.008 0.06715274484156719	0.008 0.049567962878867	0.008 0.044962757940200326	0.008 1.5000000006699207E9	0.008 1.5000000003699474E9	0.008 1.5000000003053758E9	0.008 0.0685517603505188	0.008 0.05060062876929905	0.008 0.045899482061286356	0.008 1.5000000006974816E9	0.008 1.5000000003852918E9	0.008 1.5000000003180702E9	0.008 0.0839409309171062	0.008 0.0619599535531945	0.008 0.05620344738335081	0.008 1.5000000010351183E9	0.008 1.5000000005736616E9	0.008 1.5000000004740245E9
0.009000000000000001 0.046163693710084	0.009000000000000001 0.033968466669137776	0.009000000000000001 0.030753925358101064	0.009000000000000001 1.5000000002618515E9	0.009000000000000001 1.500000000143472E9	0.009000000000000001 1.500000000118183E9	0.009000000000000001 1.5000000004630446E9	0.009000000000000001 1.5000000002542713E9	0.009000000000000001 1.5000000002095568E9	0.009000000000000001 0.061551591566880504	0.009000000000000001 0.04529128887572487	0.009000000000000001 0.04100523379529708	0.009000000000000001 0.07309251493712932	0.009000000000000001 0.05378340552365657	0.009000000000000001 0.04869371511671883	0.009000000000000001 1.500000000649892E9	0.009000000000000001 1.500000000357552E9	0.009000000000000001 1.5000000002948053E9	0.009000000000000001 0.09232738717064048	0.009000000000000001 0.0679369332539812	0.009000000000000001 0.06150785063751396	0.009000000000000001 1.5000000010278127E9	0.009000000000000001 1.500000000567357E9	0.009000000000000001 1.5000000004681778E9	0.009000000000000001 0.0942508743902204	0.009000000000000001 0.06935228602577492	0.009000000000000001 0.06278926418845199	0.009000000000000001 1.5000000010700896E9	0.009000000000000001 1.5000000005908878E9	0.009000000000000001 1.5000000004876375E9	0.009000000000000001 0.1154092337563073	0.009000000000000001 0.08492116649871395	0.009000000000000001 0.07688481323352203	0.009000000000000001 1.5000000015879662E9	0.009000000000000001 1.50000000087972E9	0.009000000000000001 1.5000000007266948E9
0.01 0.05969626365428837	0.01 0.04372326231161239	0.01 0.039557998681454265	0.01 1.5000000004401102E9	0.01 1.500000000248988E9	0.01 1.5000000002089312E9	0.01 1.500000000479009E9	0.01 1.5000000004027436E9	0.01 1.5000000003519099E9	0.01 0.07959501808911984	0.01 0.05829768304799554	0.01 0.052743998210124765	0.01 0.0945190838600487	0.01 0.06922849858504154	0.01 0.06263349784245609	0.01 1.4999999994659355E9	0.01 1.5000000004716585E9	0.01 1.5000000004531121E9	0.01 0.1193925266868403	0.01 0.08744652444549939	0.01 0.07911599719724638	0.01 1.4999999772969449E9	0.01 1.4999999999846065E9	0.01 1.5000000004323225E9	0.01 0.12187987096014385	0.01 0.08926832702888543	0.01 0.08076424713022501	0.01 1.49999996953776E9	0.01 1.4999999998228035E9	0.01 1.5000000003951256E9	0.01 0.14924065784631235	0.01 0.10930815540955496	0.01 0.09889499635863874	0.01 1.4999991907266572E9	0.01 1.4999999921312473E9	0.01 1.4999999983849888E9
0.011000000000000001 0.07289180007952023	0.011000000000000001 0.05298865702753286	0.011000000000000001 0.04796863469092383	0.011000000000000001 1.500000000785956E9	0.011000000000000001 1.5000000004634852E9	0.011000000000000001 1.500000000397844E9	0.011000000000000001 1.5000000001410434E9	0.011000000000000001 1.500000000660642E9	0.011000000000000001 1.500000000628003E9	0.011000000000000001 0.09718906647066294	0.011000000000000001 0.07065154262424134	0.011000000000000001 0.06395817951470573	0.011000000000000001 0.11541201612363583	0.011000000000000001 0.08389870678638456	0.011000000000000001 0.07595033809943263	0.011000000000000001 1.4999999951637547E9	0.011000000000000001 1.5000000005339227E9	0.011000000000000001 1.5000000007084036E9	0.011000000000000001 0.1457835985601159	0.011000000000000001 0.10597731364410112	0.011000000000000001 0.09593726899867594	0.011000000000000001 1.4999999011346464E9	0.011000000000000001 1.499999997659812E9	0.011000000000000001 1.4999999999262805E9	0.011000000000000001 0.14882075677980833	0.011000000000000001 0.10818517432376762	0.011000000000000001 0.09793596208274113	0.011000000000000001 1.499999868585363E9	0.011000000000000001 1.4999999968902094E9	0.011000000000000001 1.4999999996930072E9	0.011000000000000001 0.18222949689335532	0.011000000000000001 0.1324716417149121	0.011000000000000001 0.11992158592564461	0.011000000000000001 1.4999966164691463E9	0.011000000000000001 1.4999999636341949E9	0.011000000000000001 1.4999999903457737E9
0.012000000000000002 0.08707462728335447	0.012000000000000002 0.0628591068202935	0.012000000000000002 0.05694112436056109	0.012000000000000002 1.5000000012162154E9	0.012000000000000002 1.5000000007318182E9	0.012000000000000002 1.500000000634811E9	0.012000000000000002 1.4999999996646147E9	0.012000000000000002 1.5000000009769075E9	0.012000000000000002 1.5000000009714632E9	0.012000000000000002 0.1160995025042153	0.012000000000000002 0.0838121422903404	0.012000000000000002 0.07592149902126	0.012000000000000002 0.13786815867022728	0.012000000000000002 0.09952691883178932	0.012000000000000002 0.09015677995951865	0.012000000000000002 1.4999999895072882E9	0.012000000000000002 1.5000000005872352E9	0.012000000000000002 1.5000000010181293E9	0.012000000000000002 0.17414925171330875	0.012000000000000002 0.1257182129315373	0.012000000000000002 0.1138822480599293	0.012000000000000002 1.4999998018128555E9	0.012000000000000002 1.4999999945863934E9	0.012000000000000002 1.4999999992304838E9	0.012000000000000002 0.17777736097496355	0.012000000000000002 0.12833734233102678	0.012000000000000002 0.11625479485981938	0.012000000000000002 1.4999997369580321E9	0.012000000000000002 1.4999999930229795E9	0.012000000000000002 1.499999998740204E9	0.012000000000000002 0.21768656231558037	0.012000000000000002 0.15714776557807308	0.012000000000000002 0.14235280951621387	0.012000000000000002 1.499993262010005E9	0.012000000000000002 1.4999999264332356E9	0.012000000000000002 1.4999999798139248E9
0.013000000000000001 0.10224474526579197	0.013000000000000001 0.07333461168989519	0.013000000000000001 0.06647546769036783	0.013000000000000001 1.500000001730889E9	0.013000000000000001 1.5000000010539868E9	0.013000000000000001 1.5000000009198322E9	0.013000000000000001 1.499999999049722E9	0.013000000000000001 1.5000000013515391E9	0.013000000000000001 1.5000000013822906E9	0.013000000000000001 0.13632632618978402	0.013000000000000001 0.09777948204629805	0.013000000000000001 0.08863395672978758	0.013000000000000001 0.16188751149983016	0.013000000000000001 0.11611313472125229	0.013000000000000001 0.10525282342271058	0.013000000000000001 1.4999999824965363E9	0.013000000000000001 1.5000000006315963E9	0.013000000000000001 1.5000000013822887E9	0.013000000000000001 0.20448948614641704	0.013000000000000001 0.14666922230781854	0.013000000000000001 0.13295093438099936	0.013000000000000001 1.499999679331572E9	0.013000000000000001 1.499999990764351E9	0.013000000000000001 1.4999999983449326E9	0.013000000000000001 0.20874968354560064	0.013000000000000001 0.1497248310506505	0.013000000000000001 0.13572074546146506	0.013000000000000001 1.4999995746557674E9	0.013000000000000001 1.4999999882211132E9	0.013000000000000001 1.4999999975367162E9	0.013000000000000001 0.2556118541130017	0.013000000000000001 0.1833365269990379	0.013000000000000001 0.16618866713034475	0.013000000000000001 1.499989127349233E9	0.013000000000000001 1.4999998805283692E9	0.013000000000000001 1.499999966789442E9
0.014000000000000002 0.11840215402683274	0.014000000000000002 0.08441517163633439	0.014000000000000002 0.07657166468034138	0.014000000000000002 1.5000000023299768E9	0.014000000000000002 1.500000001429991E9	0.014000000000000002 1.500000001252908E9	0.014000000000000002 1.4999999982963655E9	0.014000000000000002 1.5000000017845383E9	0.014000000000000002 1.5000000018604844E9	0.014000000000000002 0.15786953752736022	0.014000000000000002 0.11255356189210719	0.014000000000000002 0.10209555264029735	0.014000000000000002 0.1874700746124427	0.014000000000000002 0.13365735445477345	0.014000000000000002 0.121238468488996	0.014000000000000002 1.4999999741314983E9	0.014000000000000002 1.5000000006670058E9	0.014000000000000002 1.5000000018008819E9	0.014000000000000002 0.23680430185944612	0.014000000000000002 0.1688303417729342	0.014000000000000002 0.153143327961895	0.014000000000000002 1.4999995336907961E9	0.014000000000000002 1.4999999861936846E9	0.014000000000000002 1.4999999972696269E9	0.014000000000000002 0.2417377244917267	0.014000000000000002 0.17234764048265472	0.014000000000000002 0.15633381388767997	0.014000000000000002 1.4999993816785693E9	0.014000000000000002 1.4999999824846113E9	0.014000000000000002 1.4999999960825436E9	0.014000000000000002 0.29600537228560864	0.014000000000000002 0.21103792597781545	0.014000000000000002 0.19142915876805144	0.014000000000000002 1.4999842124868305E9	0.014000000000000002 1.4999998259195957E9	0.014000000000000002 1.4999999512723255E9
0.015000000000000001 0.13554685356647855	0.015000000000000001 0.09610078665961463	0.015000000000000001 0.0872297153304844	0.015000000000000001 1.5000000030134785E9	0.015000000000000001 1.5000000018598306E9	0.015000000000000001 1.5000000016340387E9	0.015000000000000001 1.499999997404545E9	0.015000000000000001 1.5000000022759035E9	0.015000000000000001 1.5000000024060454E9	0.015000000000000001 0.18072913651695277	0.015000000000000001 0.12813438182777315	0.015000000000000001 0.11630628675277688	0.015000000000000001 0.21461584800806133	0.015000000000000001 0.15215957803235813	0.015000000000000001 0.1381137151583891	0.015000000000000001 1.4999999644121747E9	0.015000000000000001 1.5000000006934636E9	0.015000000000000001 1.5000000022739086E9	0.015000000000000001 0.27109369885238177	0.015000000000000001 0.19220157132689675	0.015000000000000001 0.17445942880261622	0.015000000000000001 1.4999993648905275E9	0.015000000000000001 1.4999999808743942E9	0.015000000000000001 1.4999999960045667E9	0.015000000000000001 0.27674148381334174	0.015000000000000001 0.19620577062702704	0.015000000000000001 0.178094000138457	0.015000000000000001 1.499999158026437E9	0.015000000000000001 1.499999975813473E9	0.015000000000000001 1.4999999943776865E9	0.015000000000000001 0.3388671168334083	0.015000000000000001 0.24025196251439507	0.015000000000000001 0.21807428442931975	0.015000000000000001 1.4999785174227974E9	0.015000000000000001 1.499999762606915E9	0.015000000000000001 1.4999999332625756E9
0.016 0.15367884388472586	0.016 0.10839145675973771	0.016 0.09844961964079513	0.016 1.5000000037813945E9	0.016 1.500000002343506E9	0.016 1.5000000020632238E9	0.016 1.4999999963742607E9	0.016 1.5000000028256357E9	0.016 1.5000000030189726E9	0.016 0.20490512315854925	0.016 0.14452194185329414	0.016 0.13126615906722972	0.016 0.24332483168668784	0.016 0.1716198054540028	0.016 0.15587856343088102	0.016 1.4999999533385658E9	0.016 1.5000000007109697E9	0.016 1.5000000028013694E9	0.016 0.3073576771252453	0.016 0.2167829109696937	0.016 0.19689923690315236	0.016 1.4999991729307663E9	0.016 1.4999999748064795E9	0.016 1.499999994549752E9	0.016 0.3137609615104351	0.016 0.22129922148376746	0.016 0.2010013042138068	0.016 1.4999989036993713E9	0.016 1.4999999682076988E9	0.016 1.4999999924221447E9	0.016 0.3841970877564078	0.016 0.2709786366087732	0.016 0.24612404411415678	0.016 1.4999720421571338E9	0.016 1.499999690590327E9	0.016 1.4999999127601917E9
0.017 0.17279812498158176	0.017 0.12128718193670007	0.017 0.1102313776112771	0.017 1.5000000046337245E9	0.017 1.5000000028810167E9	0.017 1.5000000025404634E9	0.017 1.4999999952055125E9	0.017 1.500000003433735E9	0.017 1.5000000036992671E9	0.017 0.23039749745216032	0.017 0.16171624196866663	0.017 0.14697516958366297	0.017 0.27359702564832755	0.017 0.1920380367197092	0.017 0.17453301330647886	0.017 1.499999940910671E9	0.017 1.5000000007195244E9	0.017 1.5000000033832643E9	0.017 0.3455962366780154	0.017 0.2425743607013322	0.017 0.22046275226351408	0.017 1.4999989578115127E9	0.017 1.4999999679899411E9	0.017 1.4999999929051826E9	0.017 0.35279615758302096	0.017 0.24762799305288308	0.017 0.2250557261137187	0.017 1.4999986186973717E9	0.017 1.4999999596672888E9	0.017 1.499999990215918E9	0.017 0.4319952850545894	0.017 0.30321794826095694	0.017 0.2755784378225483	0.017 1.4999647866898394E9	0.017 1.4999996098698323E9	0.017 1.4999998897651742E9
0.018000000000000002 0.19290469685703382	0.018000000000000002 0.13478796219049993	0.018000000000000002 0.122574989241925	0.018000000000000002 1.5000000055704687E9	0.018000000000000002 1.500000003472363E9	0.018000000000000002 1.5000000030657573E9	0.018000000000000002 1.4999999938983006E9	0.018000000000000002 1.5000000041002002E9	0.018000000000000002 1.5000000044469285E9	0.018000000000000002 0.25720625939778596	0.018000000000000002 0.1797172821738977	0.018000000000000002 0.16343331830206775	0.018000000000000002 0.3054324298929698	0.018000000000000002 0.2134142718294738	0.018000000000000002 0.19407706478517905	0.018000000000000002 1.4999999271284907E9	0.018000000000000002 1.5000000007191274E9	0.018000000000000002 1.5000000040195928E9	0.018000000000000002 0.38580937751070277	0.018000000000000002 0.26957592052181223	0.018000000000000002 0.24514997488370138	0.018000000000000002 1.4999987195327666E9	0.018000000000000002 1.4999999604247792E9	0.018000000000000002 1.4999999910708587E9	0.018000000000000002 0.3938470720310887	0.018000000000000002 0.275192085334381	0.018000000000000002 0.2502572658381963	0.018000000000000002 1.4999983030204384E9	0.018000000000000002 1.4999999501922424E9	0.018000000000000002 1.499999987759007E9	0.018000000000000002 0.4822617087279637	0.018000000000000002 0.33696989747094985	0.018000000000000002 0.3064374655545157	0.018000000000000002 1.4999567510209146E9	0.018000000000000002 1.49999952044543E9	0.018000000000000002 1.4999998642775228E9
0.019000000000000003 0.21399855951109448	0.019000000000000003 0.14889379752114085	0.019000000000000003 0.13548045453274238	0.019000000000000003 1.500000006591627E9	0.019000000000000003 1.5000000041175454E9	0.019000000000000003 1.5000000036391058E9	0.019000000000000003 1.499999992452625E9	0.019000000000000003 1.5000000048250327E9	0.019000000000000003 1.5000000052619565E9	0.019000000000000003 0.2853314089954173	0.019000000000000003 0.19852506246898205	0.019000000000000003 0.18064060522245295	0.019000000000000003 0.33883104442062173	0.019000000000000003 0.23574851078330195	0.019000000000000003 0.21451071786697806	0.019000000000000003 1.4999999119920247E9	0.019000000000000003 1.5000000007097788E9	0.019000000000000003 1.500000004710355E9	0.019000000000000003 0.42799709962331445	0.019000000000000003 0.2977875904311338	0.019000000000000003 0.27096090476370716	0.019000000000000003 1.499998458094528E9	0.019000000000000003 1.4999999521109927E9	0.019000000000000003 1.4999999890467806E9	0.019000000000000003 0.43691370485465253	0.019000000000000003 0.3039914983282399	0.019000000000000003 0.27660592338723955	0.019000000000000003 1.4999979566685712E9	0.019000000000000003 1.49999993978256E9	0.019000000000000003 1.4999999850514112E9	0.019000000000000003 0.5349963587765414	0.019000000000000003 0.37223448423874483	0.019000000000000003 0.33870112731004465	0.019000000000000003 1.4999479351503594E9	0.019000000000000003 1.4999994223171206E9	0.019000000000000003 1.4999998362972379E9
0.02 0.23104929732581514	0.02 0.15865182602452865	0.02 0.14553313637822907	0.02 1.5000000244261448E9	0.02 1.5000000063099442E9	0.02 1.5000000060845833E9	0.02 1.500000173663918E9	0.02 1.5000000077517676E9	0.02 1.5000000111392934E9	0.02 0.30806572324260895	0.02 0.21153576670276575	0.02 0.1940441804913844	0.02 0.36582804010668735	0.02 0.25119872161173173	0.02 0.2304274629672376	0.02 1.5000013554687529E9	0.02 1.4999999953430796E9	0.02 1.5000000170058098E9	0.02 0.4620985631159966	0.02 0.3173036451315161	0.02 0.2910662657492784	0.02 1.500006371767084E9	0.02 1.4999995729296832E9	0.02 1.5000000315651004E9	0.02 0.4717256150227369	0.02 0.3239141372317631	0.02 0.29713014572662555	0.02 1.500374701275885E9	0.02 1.5000000479440482E9	0.02 1.5000000820976381E9	0.02 0.5846519657079581	0.02 0.4037841828168416	0.02 0.3683078077473061	0.02 1.4999481629202542E9	0.02 1.4999994325764055E9	0.02 1.4999998477512763E9
0.021 0.246941160313912	0.021 0.16723214455957436	0.021 0.15478834431335908	0.021 1.5000000464513404E9	0.021 1.5000000088810723E9	0.021 1.5000000089908848E9	0.021 1.5000004005602226E9	0.021 1.5000000112202237E9	0.021 1.5000000182721026E9	0.021 0.3292548705043883	0.021 0.22297619090774834	0.021 0.20638445711715914	0.021 0.39099014953990885	0.021 0.26478422483220765	0.021 0.24508154083164424	0.021 1.5000031638019226E9	0.021 1.4999999886383855E9	0.021 1.5000000321942718E9	0.021 0.4938822747617122	0.021 0.3344642795163457	0.021 0.3095766784222702	0.021 1.5000163326912625E9	0.021 1.4999991011437867E9	0.021 1.5000000852474835E9	0.021 0.5041714867706473	0.021 0.34143228450584484	0.021 0.31602619158992606	0.021 1.500845723224234E9	0.021 1.5000001858885236E9	0.021 1.5000002041199236E9	0.021 0.6331675779038077	0.021 0.43417826371383494	0.021 0.3970395477514428	0.021 1.4999507686305063E9	0.021 1.499999471238175E9	0.021 1.4999998694377902E9
0.022000000000000002 0.2628330233020071	0.022000000000000002 0.1758124630946183	0.022000000000000002 0.16404355224849088	0.022000000000000002 1.500000068476536E9	0.022000000000000002 1.5000000114522002E9	0.022000000000000002 1.5000000118971865E9	0.022000000000000002 1.500000627456527E9	0.022000000000000002 1.5000000146886797E9	0.022000000000000002 1.5000000254049118E9	0.022000000000000002 0.3504440177661641	0.022000000000000002 0.23441661511273448	0.022000000000000002 0.21872473374293389	0.022000000000000002 0.4161522589731268	0.022000000000000002 0.27836972805268356	0.022000000000000002 0.2597356186960509	0.022000000000000002 1.500004972135092E9	0.022000000000000002 1.4999999819336915E9	0.022000000000000002 1.5000000473827343E9	0.022000000000000002 0.5256659864074313	0.022000000000000002 0.35162491390117534	0.022000000000000002 0.328087091095262	0.022000000000000002 1.5000262936154413E9	0.022000000000000002 1.4999986293578901E9	0.022000000000000002 1.5000001389298663E9	0.022000000000000002 0.5366173585185505	0.022000000000000002 0.35895043177993013	0.022000000000000002 0.3349222374532195	0.022000000000000002 1.501316745172583E9	0.022000000000000002 1.500000323832999E9	0.022000000000000002 1.5000003261422093E9	0.022000000000000002 0.6816831900996645	0.022000000000000002 0.4645723446108354	0.022000000000000002 0.42577128775559014	0.022000000000000002 1.4999533743407583E9	0.022000000000000002 1.4999995098999443E9	0.022000000000000002 1.499999891124304E9
0.023 0.27872488629010217	0.023 0.18439278162966755	0.023 0.17329876018362267	0.023 1.5000000905017319E9	0.023 1.500000014023328E9	0.023 1.500000014803488E9	0.023 1.5000008543528318E9	0.023 1.5000000181571355E9	0.023 1.5000000325377212E9	0.023 0.3716331650279434	0.023 0.24585703931771707	0.023 0.23106501036870863	0.023 0.4413143684063483	0.023 0.2919552312731559	0.023 0.2743896965604611	0.023 1.500006780468262E9	0.023 1.4999999752289972E9	0.023 1.5000000625711968E9	0.023 0.5574496980531434	0.023 0.36878554828600496	0.023 0.3465975037682574	0.023 1.5000362545396197E9	0.023 1.4999981575719936E9	0.023 1.5000001926122494E9	0.023 0.5690632302664467	0.023 0.3764685790540083	0.023 0.3538182833165129	0.023 1.501787767120932E9	0.023 1.5000004617774749E9	0.023 1.5000004481644945E9	0.023 0.7298494294453972	0.023 0.49459682134295146	0.023 0.4542875689276782	0.023 1.5005126191398008E9	0.023 1.4999995857642887E9	0.023 1.4999999337114742E9
0.024000000000000004 0.29461674927819903	0.024000000000000004 0.19297310016471325	0.024000000000000004 0.18255396811875624	0.024000000000000004 1.5000001125269277E9	0.024000000000000004 1.5000000165944562E9	0.024000000000000004 1.5000000177097898E9	0.024000000000000004 1.5000010812491364E9	0.024000000000000004 1.5000000216255913E9	0.024000000000000004 1.5000000396705306E9	0.024000000000000004 0.3928223122897192	0.024000000000000004 0.2572974635226979	0.024000000000000004 0.24340528699448338	0.024000000000000004 0.46647647783956625	0.024000000000000004 0.3055407344936283	0.024000000000000004 0.2890437744248677	0.024000000000000004 1.5000085888014314E9	0.024000000000000004 1.4999999685243032E9	0.024000000000000004 1.500000077759659E9	0.024000000000000004 0.5892334096988554	0.024000000000000004 0.3859461826708346	0.024000000000000004 0.3651079164412492	0.024000000000000004 1.5000462154637985E9	0.024000000000000004 1.4999976857860968E9	0.024000000000000004 1.5000002462946324E9	0.024000000000000004 0.6015091020143535	0.024000000000000004 0.3939867263280936	0.024000000000000004 0.37271432917980274	0.024000000000000004 1.5022587890692813E9	0.024000000000000004 1.5000005997219505E9	0.024000000000000004 1.5000005701867802E9	0.024000000000000004 0.7713775846388371	0.024000000000000004 0.5175988189423562	0.024000000000000004 0.4787101322906677	0.024000000000000004 1.5116480066258624E9	0.024000000000000004 1.5000003684775574E9	0.024000000000000004 1.5000003734111156E9
0.025 0.3105086122662959	0.025 0.20155341869976073	0.025 0.19180917605388625	0.025 1.5000001345521235E9	0.025 1.500000019165584E9	0.025 1.5000000206160913E9	0.025 1.5000013081454413E9	0.025 1.500000025094047E9	0.025 1.5000000468033395E9	0.025 0.4140114595515021	0.025 0.26873788772768226	0.025 0.25574556362025813	0.025 0.49163858727278775	0.025 0.31912623771410065	0.025 0.3036978522892744	0.025 1.5000103971346009E9	0.025 1.499999961819609E9	0.025 1.5000000929481215E9	0.025 0.621017121344571	0.025 0.4031068170556642	0.025 0.383618329114241	0.025 1.5000561763879771E9	0.025 1.4999972140002003E9	0.025 1.5000002999770153E9	0.025 0.6339549737622567	0.025 0.41150487360217536	0.025 0.39161037504310325	0.025 1.5027298110176306E9	0.025 1.5000007376664262E9	0.025 1.5000006922090654E9	0.025 0.812905739832277	0.025 0.540600816541768	0.025 0.5031326956536466	0.025 1.5227833941119242E9	0.025 1.5000011511908264E9	0.025 1.500000813110757E9
0.026000000000000002 0.3264004752543874	0.026000000000000002 0.21013373723480466	0.026000000000000002 0.20106438398901805	0.026000000000000002 1.5000001565773191E9	0.026000000000000002 1.5000000217367125E9	0.026000000000000002 1.500000023522393E9	0.026000000000000002 1.5000015350417461E9	0.026000000000000002 1.500000028562503E9	0.026000000000000002 1.500000053936149E9	0.026000000000000002 0.4352006068132779	0.026000000000000002 0.28017831193266485	0.026000000000000002 0.2680858402460329	0.026000000000000002 0.5168006967060057	0.026000000000000002 0.33271174093457656	0.026000000000000002 0.318351930153681	0.026000000000000002 1.5000122054677706E9	0.026000000000000002 1.499999955114915E9	0.026000000000000002 1.500000108136584E9	0.026000000000000002 0.652800832990283	0.026000000000000002 0.4202674514404974	0.026000000000000002 0.40212874178722924	0.026000000000000002 1.500066137312156E9	0.026000000000000002 1.4999967422143037E9	0.026000000000000002 1.500000353659398E9	0.026000000000000002 0.66640084551016	0.026000000000000002 0.42902302087626065	0.026000000000000002 0.41050642090638956	0.026000000000000002 1.5032008329659796E9	0.026000000000000002 1.5000008756109018E9	0.026000000000000002 1.500000814231351E9	0.026000000000000002 0.8544338950257169	0.026000000000000002 0.5636028141411691	0.026000000000000002 0.5275552590166361	0.026000000000000002 1.5339187815979857E9	0.026000000000000002 1.500001933904095E9	0.026000000000000002 1.5000012528103983E9
0.027 0.3422923382424843	0.027 0.21871405576985214	0.027 0.21031959192414984	0.027 1.5000001786025152E9	0.027 1.5000000243078403E9	0.027 1.5000000264286945E9	0.027 1.5000017619380507E9	0.027 1.500000032030959E9	0.027 1.5000000610689583E9	0.027 0.4563897540750572	0.027 0.29161873613764566	0.027 0.28042611687180763	0.027 0.5419628061392237	0.027 0.3462972441550489	0.027 0.3330060080180912	0.027 1.50001401380094E9	0.027 1.4999999484102209E9	0.027 1.500000123325046E9	0.027 0.6845845446360022	0.027 0.437428085825327	0.027 0.42063915446022104	0.027 1.5000760982363343E9	0.027 1.4999962704284072E9	0.027 1.500000407341781E9	0.027 0.6988467172580668	0.027 0.44654116815034595	0.027 0.4294024667696865	0.027 1.5036718549143286E9	0.027 1.5000010135553772E9	0.027 1.5000009362536366E9	0.027 0.8959620502191639	0.027 0.5866048117405738	0.027 0.5519778223796221	0.027 1.5450541690840473E9	0.027 1.5000027166173637E9	0.027 1.5000016925100398E9
0.028000000000000004 0.35818420123058115	0.028000000000000004 0.22729437430489785	0.028000000000000004 0.21957479985927986	0.028000000000000004 1.5000002006277108E9	0.028000000000000004 1.5000000268789685E9	0.028000000000000004 1.500000029334996E9	0.028000000000000004 1.500001988834355E9	0.028000000000000004 1.5000000354994147E9	0.028000000000000004 1.5000000682017677E9	0.028000000000000004 0.47757890133683656	0.028000000000000004 0.3030591603426318	0.028000000000000004 0.2927663934975824	0.028000000000000004 0.5671249155724416	0.028000000000000004 0.3598827473755213	0.028000000000000004 0.34766008588249786	0.028000000000000004 1.50001582213411E9	0.028000000000000004 1.4999999417055268E9	0.028000000000000004 1.5000001385135086E9	0.028000000000000004 0.7163682562817142	0.028000000000000004 0.4545887202101495	0.028000000000000004 0.4391495671332093	0.028000000000000004 1.5000860591605132E9	0.028000000000000004 1.4999957986425104E9	0.028000000000000004 1.500000461024164E9	0.028000000000000004 0.731292589005963	0.028000000000000004 0.4640593154244277	0.028000000000000004 0.4482985126329906	0.028000000000000004 1.5041428768626776E9	0.028000000000000004 1.5000011514998531E9	0.028000000000000004 1.5000010582759218E9	0.028000000000000004 0.9374902054126037	0.028000000000000004 0.6096068093399785	0.028000000000000004 0.5764003857426117	0.028000000000000004 1.556189556570109E9	0.028000000000000004 1.5000034993306327E9	0.028000000000000004 1.500002132209681E9
0.029 0.37407606421867445	0.029 0.23587469283994533	0.029 0.22883000779441165	0.029 1.5000002226529064E9	0.029 1.5000000294500964E9	0.029 1.500000032241298E9	0.029 1.50000221573066E9	0.029 1.5000000389678707E9	0.029 1.5000000753345766E9	0.029 0.49876804859861235	0.029 0.3144995845476144	0.029 0.3051066701233607	0.029 0.5922870250056631	0.029 0.3734682505959972	0.029 0.3623141637469045	0.029 1.5000176304672794E9	0.029 1.4999999350008326E9	0.029 1.500000153701971E9	0.029 0.7481519679274298	0.029 0.47174935459497913	0.029 0.4576599798062011	0.029 1.5000960200846918E9	0.029 1.4999953268566139E9	0.029 1.500000514706547E9	0.029 0.7637384607538662	0.029 0.481577462698513	0.029 0.4671945584962769	0.029 1.5046138988110266E9	0.029 1.5000012894443285E9	0.029 1.5000011802982075E9	0.029 0.9790183606060365	0.029 0.6326088069393903	0.029 0.600822949105587	0.029 1.567324944056171E9	0.029 1.5000042820439014E9	0.029 1.5000025719093227E9
0.030000000000000002 0.3899679272067713	0.030000000000000002 0.24445501137499281	0.030000000000000002 0.23808521572954522	0.030000000000000002 1.500000244678102E9	0.030000000000000002 1.5000000320212243E9	0.030000000000000002 1.5000000351475995E9	0.030000000000000002 1.5000024426269648E9	0.030000000000000002 1.5000000424363265E9	0.030000000000000002 1.500000082467386E9	0.030000000000000002 0.5199571958603917	0.030000000000000002 0.325940008752597	0.030000000000000002 0.31744694674913543	0.030000000000000002 0.6174491344388775	0.030000000000000002 0.3870537538164731	0.030000000000000002 0.37696824161131115	0.030000000000000002 1.500019438800449E9	0.030000000000000002 1.4999999282961385E9	0.030000000000000002 1.5000001688904333E9	0.030000000000000002 0.7799356795731383	0.030000000000000002 0.48890998897980875	0.030000000000000002 0.4761703924792	0.030000000000000002 1.5001059810088706E9	0.030000000000000002 1.4999948550707173E9	0.030000000000000002 1.5000005683889298E9	0.030000000000000002 0.7961843325017766	0.030000000000000002 0.49909560997259117	0.030000000000000002 0.48609060435957385	0.030000000000000002 1.5050849207593756E9	0.030000000000000002 1.5000014273888044E9	0.030000000000000002 1.5000013023204932E9	0.030000000000000002 1.0205465157994764	0.030000000000000002 0.6556108045387878	0.030000000000000002 0.6252455124685801	0.030000000000000002 1.5784603315422325E9	0.030000000000000002 1.50000506475717E9	0.030000000000000002 1.5000030116089642E9
0.031 0.4058597901948682	0.031 0.2530353299100385	0.031 0.24734042366467524	0.031 1.500000266703298E9	0.031 1.5000000345923524E9	0.031 1.500000038053901E9	0.031 1.5000026695232694E9	0.031 1.5000000459047823E9	0.031 1.5000000896001952E9	0.031 0.541146343122171	0.031 0.3373804329575796	0.031 0.3297872233749066	0.031 0.6426112438721026	0.031 0.4006392570369455	0.031 0.39162231947572135	0.031 1.5000212471336186E9	0.031 1.4999999215914443E9	0.031 1.5000001840788958E9	0.031 0.8117193912188538	0.031 0.5060706233646384	0.031 0.49468080515218826	0.031 1.500115941933049E9	0.031 1.4999943832848208E9	0.031 1.500000622071313E9	0.031 0.8286302042496798	0.031 0.5166137572466765	0.031 0.5049866502228673	0.031 1.5055559427077246E9	0.031 1.50000156533328E9	0.031 1.5000014243427784E9	0.031 1.061179833316518	0.031 0.6776733204684318	0.031 0.6491279060389337	0.031 1.652361002709588E9	0.031 1.500006397209985E9	0.031 1.500003787850129E9
0.032 0.4217516531829615	0.032 0.26161564844508245	0.032 0.25659563159980703	0.032 1.5000002887284937E9	0.032 1.5000000371634803E9	0.032 1.500000040960203E9	0.032 1.5000028964195743E9	0.032 1.5000000493732386E9	0.032 1.5000000967330046E9	0.032 0.5623354903839504	0.032 0.3488208571625604	0.032 0.3421275000006814	0.032 0.6677733533053205	0.032 0.4142247602574214	0.032 0.406276397340128	0.032 1.5000230554667883E9	0.032 1.4999999148867502E9	0.032 1.5000001992673583E9	0.032 0.843503102864573	0.032 0.523231257749468	0.032 0.5131912178251765	0.032 1.5001259028572278E9	0.032 1.499993911498924E9	0.032 1.5000006757536957E9	0.032 0.8610760759975831	0.032 0.5341319045207582	0.032 0.5238826960861607	0.032 1.5060269646560736E9	0.032 1.5000017032777555E9	0.032 1.500001546365064E9	0.032 1.1010810109165048	0.032 0.6989671695773394	0.032 0.6725683425062199	0.032 1.7776150877980034E9	0.032 1.5000081794497013E9	0.032 1.5000048394434497E9
0.033 0.4376435161710601	0.033 0.27019596698012993	0.033 0.2658508395349388	0.033 1.5000003107536895E9	0.033 1.5000000397346082E9	0.033 1.5000000438665044E9	0.033 1.5000031233158786E9	0.033 1.5000000528416944E9	0.033 1.5000001038658137E9	0.033 0.5835246376457262	0.033 0.36026128136754654	0.033 0.3544677766264597	0.033 0.692935462738542	0.033 0.4278102634778902	0.033 0.42093047520453464	0.033 1.500024863799958E9	0.033 1.4999999081820562E9	0.033 1.5000002144558203E9	0.033 0.8752868145102815	0.033 0.5403918921342976	0.033 0.5317016304981719	0.033 1.5001358637814066E9	0.033 1.4999934397130275E9	0.033 1.5000007294360785E9	0.033 0.8935219477454863	0.033 0.5516500517948435	0.033 0.5427787419494541	0.033 1.5064979866044228E9	0.033 1.5000018412222314E9	0.033 1.5000016683873494E9	0.033 1.140603680444559	0.033 0.7198649877393128	0.033 0.6957812516659052	0.033 2.027102297404162E9	0.033 1.500010375745161E9	0.033 1.500006158647278E9
0.034 0.4535353791591552	0.034 0.2787762855151774	0.034 0.2751060474700724	0.034 1.5000003327788854E9	0.034 1.5000000423057363E9	0.034 1.500000046772806E9	0.034 1.5000033502121832E9	0.034 1.5000000563101501E9	0.034 1.500000110998623E9	0.034 0.6047137849075055	0.034 0.37170170557252913	0.034 0.3668080532522344	0.034 0.71809757217176	0.034 0.44139576669836966	0.034 0.4355845530689413	0.034 1.5000266721331275E9	0.034 1.4999999014773622E9	0.034 1.5000002296442828E9	0.034 0.907070526155997	0.034 0.5575525265191272	0.034 0.5502120431711672	0.034 1.500145824705585E9	0.034 1.499992967927131E9	0.034 1.5000007831184614E9	0.034 0.9259678194933896	0.034 0.5691681990689252	0.034 0.5616747878127546	0.034 1.506969008552772E9	0.034 1.5000019791667068E9	0.034 1.5000017904096348E9	0.034 1.1793123595584971	0.034 0.7399138936582466	0.034 0.718505336725836	0.034 2.942436924859534E9	0.034 1.5000137503046172E9	0.034 1.50000827077389E9
0.035 0.46655257721616206	0.035 0.2846406313672398	0.035 0.28240448905216997	0.035 1.5000014554734914E9	0.035 1.500000050667602E9	0.035 1.5000000570325148E9	0.035 1.500050373412464E9	0.035 1.5000000816552176E9	0.035 1.5000001495722454E9	0.035 0.6220700445880452	0.035 0.3795208329611581	0.035 0.3765393079562669	0.035 0.7387081254178751	0.035 0.4506809798609721	0.035 0.4471404171882716	0.035 1.5042716440637817E9	0.035 1.5000000007349267E9	0.035 1.5000004120768154E9	0.035 0.9369798946250816	0.035 0.5728052585123775	0.035 0.5675291270615928	0.035 1.5056738967462595E9	0.035 1.499993114557761E9	0.035 1.5000010412677038E9	0.035 0.9565002986683622	0.035 0.5847386962095262	0.035 0.579352643987515	0.035 1.5177871620331717E9	0.035 1.5000023132047608E9	0.035 1.5000021298792799E9	0.035 1.2172182695395675	0.035 0.7591313362498289	0.035 0.7407464197806979	0.035 6.471294237897808E9	0.035 1.5000189594101565E9	0.035 1.5000117102352684E9
0.036000000000000004 0.47885110904039774	0.036000000000000004 0.2898259840485524	0.036000000000000004 0.28921373904600944	0.036000000000000004 1.5000028533354502E9	0.036000000000000004 1.5000000604771526E9	0.036000000000000004 1.5000000691305757E9	0.036000000000000004 1.5001090956887386E9	0.036000000000000004 1.500000112469438E9	0.036000000000000004 1.500000196006071E9	0.036000000000000004 0.6384680823732785	0.036000000000000004 0.38643463614570006	0.036000000000000004 0.38561830717987444	0.036000000000000004 0.7581807896172164	0.036000000000000004 0.45889112050911063	0.036000000000000004 0.45792172787132923	0.036000000000000004 1.5095774068938067E9	0.036000000000000004 1.5000001264830568E9	0.036000000000000004 1.500000636320365E9	0.036000000000000004 0.966420677300003	0.036000000000000004 0.587581014907733	0.036000000000000004 0.5845478787563811	0.036000000000000004 1.5125814965660582E9	0.036000000000000004 1.499993415792523E9	0.036000000000000004 1.5000013505336611E9	0.036000000000000004 0.9865544297000985	0.036000000000000004 0.5998222808167588	0.036000000000000004 0.5967259527401536	0.036000000000000004 1.5311920983965843E9	0.036000000000000004 1.5000026962662094E9	0.036000000000000004 1.5000025237107646E9	0.036000000000000004 1.2543764374561475	0.036000000000000004 0.7775804452624469	0.036000000000000004 0.7625349421291032	0.036000000000000004 1.9794711843657337E10	0.036000000000000004 1.5000268003839948E9	0.036000000000000004 1.500017233643941E9
0.037 0.49114964086462987	0.037 0.2950113367298668	0.037 0.2960229890398489	0.037 1.5000042511974092E9	0.037 1.500000070286703E9	0.037 1.5000000812286365E9	0.037 1.500167817965013E9	0.037 1.5000001432836583E9	0.037 1.5000002424398968E9	0.037 0.6548661201585118	0.037 0.393348439330242	0.037 0.39469730640347134	0.037 0.7776534538165611	0.037 0.46710126115724915	0.037 0.4687030385543869	0.037 1.514883169723832E9	0.037 1.5000002522311862E9	0.037 1.5000008605639148E9	0.037 0.995861459974928	0.037 0.6023567713030884	0.037 0.601566630451166	0.037 1.5194890963858566E9	0.037 1.4999937170272846E9	0.037 1.5000016597996185E9	0.037 1.016608560731835	0.037 0.6149058654239843	0.037 0.6140992614927852	0.037 1.544597034759997E9	0.037 1.5000030793276575E9	0.037 1.5000029175422494E9	0.037 1.290823258685509	0.037 0.7953056332208943	0.037 0.7838896426637474	0.037 6.989125959699004E10	0.037 1.5000384610493963E9	0.037 1.5000260712295358E9
0.038000000000000006 0.5034481726888638	0.038000000000000006 0.3001966894111794	0.038000000000000006 0.30283223903369016	0.038000000000000006 1.5000056490593677E9	0.038000000000000006 1.5000000800962536E9	0.038000000000000006 1.500000093326697E9	0.038000000000000006 1.5002265402412877E9	0.038000000000000006 1.5000001740978787E9	0.038000000000000006 1.5000002888737223E9	0.038000000000000006 0.671264157943745	0.038000000000000006 0.4002622425147857	0.038000000000000006 0.40377630562706823	0.038000000000000006 0.7971261180159024	0.038000000000000006 0.47531140180538767	0.038000000000000006 0.47948434923744454	0.038000000000000006 1.5201889325538568E9	0.038000000000000006 1.5000003779793158E9	0.038000000000000006 1.5000010848074646E9	0.038000000000000006 1.0252473391445411	0.038000000000000006 0.617077346270313	0.038000000000000006 0.618550550672988	0.038000000000000006 1.5278993423883781E9	0.038000000000000006 1.4999940276546478E9	0.038000000000000006 1.500001981294934E9	0.038000000000000006 1.0466066443080768	0.038000000000000006 0.629933118989281	0.038000000000000006 0.6314370131194407	0.038000000000000006 1.561180382495094E9	0.038000000000000006 1.500003474974112E9	0.038000000000000006 1.5000033278265843E9	0.038000000000000006 1.3265852944551666	0.038000000000000006 0.8123440412517615	0.038000000000000006 0.8048242680814957	0.038000000000000006 2.5242018154035263E11	0.038000000000000006 1.5000555487373688E9	0.038000000000000006 1.5000401079203386E9
0.03900000000000001 0.5157467045130977	0.03900000000000001 0.30538204209249376	0.03900000000000001 0.30964148902752786	0.03900000000000001 1.5000070469213264E9	0.03900000000000001 1.5000000899058042E9	0.03900000000000001 1.500000105424758E9	0.03900000000000001 1.5002852625175622E9	0.03900000000000001 1.5000002049120994E9	0.03900000000000001 1.500000335307548E9	0.03900000000000001 0.6876621957289748	0.03900000000000001 0.4071760456993241	0.03900000000000001 0.41285530485067223	0.03900000000000001 0.8165987822152472	0.03900000000000001 0.48352154245352263	0.03900000000000001 0.4902656599205022	0.03900000000000001 1.525494695383882E9	0.03900000000000001 1.5000005037274458E9	0.03900000000000001 1.5000013090510142E9	0.03900000000000001 1.0535900517133916	0.03900000000000001 0.6307494741030899	0.03900000000000001 0.6348726729084886	0.03900000000000001 1.5648598658626306E9	0.03900000000000001 1.499994516741438E9	0.03900000000000001 1.500002535148055E9	0.03900000000000001 1.0755398262301048	0.03900000000000001 0.6438900827577703	0.03900000000000001 0.6480991793524309	0.03900000000000001 1.6381535462922022E9	0.03900000000000001 1.5000041097356858E9	0.03900000000000001 1.5000040507150664E9	0.03900000000000001 1.361661244886366	0.03900000000000001 0.8287161898513267	0.03900000000000001 0.825342174208326	0.03900000000000001 9.709515033940394E11	0.03900000000000001 1.5000806528344922E9	0.03900000000000001 1.5000627586340852E9
0.04 0.5280452363373316	0.04 0.3105673947738099	0.04 0.3164507390213709	0.04 1.5000084447832854E9	0.04 1.5000000997153547E9	0.04 1.5000001175228186E9	0.04 1.5003439847938368E9	0.04 1.5000002357263198E9	0.04 1.5000003817413738E9	0.04 0.7040602335142081	0.04 0.4140898488838678	0.04 0.42193430407426913	0.04 0.8360714464145884	0.04 0.49173168310166115	0.04 0.5010469706035598	0.04 1.5308004582139075E9	0.04 1.5000006294755754E9	0.04 1.500001533294564E9	0.04 1.0818396327472142	0.04 0.644328697613072	0.04 0.6511355547844913	0.04 1.6105443031829877E9	0.04 1.4999950290380287E9	0.04 1.5000031223386939E9	0.04 1.104377935775914	0.04 0.6577522066957036	0.04 0.664700871062375	0.04 1.734452873791424E9	0.04 1.5000047760537624E9	0.04 1.5000048192548466E9	0.04 1.3959603849192943	0.04 0.8444016419631692	0.04 0.8454209189543382	0.04 3.849538122106494E12	0.04 1.5001178924933865E9	0.04 1.5001001311415305E9
0.041 0.5403437681615673	0.041 0.3157527474551225	0.041 0.3232599890152086	0.041 1.500009842645244E9	0.041 1.5000001095249052E9	0.041 1.5000001296208794E9	0.041 1.5004027070701113E9	0.041 1.5000002665405402E9	0.041 1.5000004281751993E9	0.041 0.7204582712994378	0.041 0.42100365206840973	0.041 0.4310133032978767	0.041 0.8555441106139297	0.041 0.4999418237497997	0.041 0.5118282812866175	0.041 1.5361062210439324E9	0.041 1.5000007552237053E9	0.041 1.5000017575381136E9	0.041 1.109513758058923	0.041 0.6573351316520499	0.041 0.6670317804867691	0.041 1.7304049243685203E9	0.041 1.4999956948357804E9	0.041 1.500003935819396E9	0.041 1.1326709585192019	0.041 0.6710711841690502	0.041 0.6809555806416148	0.041 1.965946919700571E9	0.041 1.5000056315309455E9	0.041 1.5000058657214823E9	0.041 1.4292286377532788	0.041 0.8594254173016749	0.041 0.8650673212310798	0.041 1.5633008474679371E13	0.041 1.5001727134049032E9	0.041 1.5001620469637165E9
0.042 0.5526422999858012	0.042 0.32093810013643687	0.042 0.33006923900904983	0.042 1.5000112405072026E9	0.042 1.5000001193344557E9	0.042 1.5000001417189403E9	0.042 1.5004614293463862E9	0.042 1.500000297354761E9	0.042 1.500000474609025E9	0.042 0.7368563090846711	0.042 0.42791745525295344	0.042 0.44009230252147713	0.042 0.8750167748132744	0.042 0.5081519643979346	0.042 0.5226095919696752	0.042 1.5414119838739576E9	0.042 1.500000880971835E9	0.042 1.5000019817816634E9	0.042 1.136643634851036	0.042 0.669804753789875	0.042 0.6825786817346637	0.042 2.0275356748841116E9	0.042 1.4999965475142856E9	0.042 1.5000050493466034E9	0.042 1.1604468503724297	0.042 0.6838789172439865	0.042 0.6968791912962002	0.042 2.5327230316130934E9	0.042 1.50000672160655E9	0.042 1.5000072874715846E9	0.042 1.460384240159331	0.042 0.8738155678657646	0.042 0.8842995616876008	0.042 6.190517135838439E13	0.042 1.5002527836337082E9	0.042 1.5002649606136625E9
0.043000000000000003 0.5649408318100333	0.043000000000000003 0.32612345281774946	0.043000000000000003 0.3368784890028893	0.043000000000000003 1.5000126383691616E9	0.043000000000000003 1.5000001291440063E9	0.043000000000000003 1.5000001538170009E9	0.043000000000000003 1.5005201516226609E9	0.043000000000000003 1.500000328168981E9	0.043000000000000003 1.500000521042851E9	0.043000000000000003 0.7532543468699044	0.043000000000000003 0.4348312584374918	0.043000000000000003 0.449171301745074	0.043000000000000003 0.8944894390126157	0.043000000000000003 0.5163621050460767	0.043000000000000003 0.5333909026527293	0.043000000000000003 1.5467177467039826E9	0.043000000000000003 1.5000010067199645E9	0.043000000000000003 1.5000022060252132E9	0.043000000000000003 1.1632457828971559	0.043000000000000003 0.6817589869042839	0.043000000000000003 0.6977834975623827	0.043000000000000003 2.7673674002387857E9	0.043000000000000003 1.4999976350413237E9	0.043000000000000003 1.5000065755627854E9	0.043000000000000003 1.1876908893985307	0.043000000000000003 0.6961656293362628	0.043000000000000003 0.7124593256838727	0.043000000000000003 3.9916500345222707E9	0.043000000000000003 1.5000081220382595E9	0.043000000000000003 1.5000092526422343E9	0.043000000000000003 1.4855487194544947	0.043000000000000003 0.8875990269739757	0.043000000000000003 0.9031687655727003	0.043000000000000003 2.186560435084768E14	0.043000000000000003 1.5003686472511804E9	0.043000000000000003 1.5004365084647E9
0.044000000000000004 0.5772393636342672	0.044000000000000004 0.3313088054990656	0.044000000000000004 0.3436877389967288	0.044000000000000004 1.5000140362311203E9	0.044000000000000004 1.500000138953557E9	0.044000000000000004 1.5000001659150617E9	0.044000000000000004 1.5005788738989353E9	0.044000000000000004 1.5000003589832015E9	0.044000000000000004 1.5000005674766762E9	0.044000000000000004 0.7696523846551342	0.044000000000000004 0.44174506162203375	0.044000000000000004 0.458250300968678	0.044000000000000004 0.9139621032119605	0.044000000000000004 0.5245722456942117	0.044000000000000004 0.5441722133357905	0.044000000000000004 1.5520235095340078E9	0.044000000000000004 1.5000011324680943E9	0.044000000000000004 1.5000024302687626E9	0.044000000000000004 1.1893493415529361	0.044000000000000004 0.6932311794145312	0.044000000000000004 0.7126615356719617	0.044000000000000004 4.498005217621623E9	0.044000000000000004 1.499999001444404E9	0.044000000000000004 1.5000086404806743E9	0.044000000000000004 1.2144351582443198	0.044000000000000004 0.7079673799557353	0.044000000000000004 0.7277134651462971	0.044000000000000004 7.517221441435431E9	0.044000000000000004 1.5000098911284375E9	0.044000000000000004 1.500011926858736E9	0.044000000000000004 1.4967117882747614	0.044000000000000004 0.9008014018506492	0.044000000000000004 0.921779832130027	0.044000000000000004 5.593776280215427E14	0.044000000000000004 1.5005345591723752E9	0.044000000000000004 1.5007227512326887E9
0.045000000000000005 0.5895378954585047	0.045000000000000005 0.33649415818038	0.045000000000000005 0.35049698899056825	0.045000000000000005 1.5000154340930789E9	0.045000000000000005 1.5000001487631075E9	0.045000000000000005 1.5000001780131226E9	0.045000000000000005 1.50063759617521E9	0.045000000000000005 1.500000389797422E9	0.045000000000000005 1.5000006139105022E9	0.045000000000000005 0.7860504224403675	0.045000000000000005 0.44865886480657746	0.045000000000000005 0.4673293001922749	0.045000000000000005 0.9334347674113017	0.045000000000000005 0.5327823863423502	0.045000000000000005 0.5549535240188481	0.045000000000000005 1.5573292723640327E9	0.045000000000000005 1.500001258216224E9	0.045000000000000005 1.5000026545123124E9	0.045000000000000005 1.2149970127061342	0.045000000000000005 0.7042666800229425	0.045000000000000005 0.7272377002391144	0.045000000000000005 8.546541738338996E9	0.045000000000000005 1.5000006830502124E9	0.045000000000000005 1.500011388741071E9	0.045000000000000005 1.2407660150520092	0.045000000000000005 0.7193718392369872	0.045000000000000005 0.7426951466805276	0.045000000000000005 1.5824246926320772E10	0.045000000000000005 1.5000120546022174E9	0.045000000000000005 1.5000154486193008E9	0.045000000000000005 1.4881969080030997	0.045000000000000005 0.9134447563551147	0.045000000000000005 0.9402525745185271	0.045000000000000005 9.238138987708179E14	0.045000000000000005 1.5007698039675727E9	0.045000000000000005 1.501203320051425E9
0.046 0.6018364272827403	0.046 0.34167951086169435	0.046 0.3573062389844095	0.046 1.5000168319550378E9	0.046 1.500000158572658E9	0.046 1.5000001901111832E9	0.046 1.5006963184514844E9	0.046 1.5000004206116426E9	0.046 1.500000660344328E9	0.046 0.8024484602255972	0.046 0.45557266799111584	0.046 0.4764082994158825	0.046 0.952907431610643	0.046 0.5409925269904852	0.046 0.5657348347019093	0.046 1.562635035194058E9	0.046 1.5000013839643536E9	0.046 1.500002878755862E9	0.046 1.2402207744786216	0.046 0.7149005873131555	0.046 0.7415297158476113	0.046 1.7540097094312855E10	0.046 1.5000027309642897E9	0.046 1.5000150008044672E9	0.046 1.2666153212372064	0.046 0.7303180351481791	0.046 0.7573564504252159	0.046 3.8142767362022156E10	0.046 1.5000147878642075E9	0.046 1.5000203237645373E9	0.046 1.468239778235346	0.046 0.9255493597334405	0.046 0.9586255922571274	0.046 1.0973893111398115E15	0.046 1.5011000865988214E9	0.046 1.5020179052107196E9
0.04700000000000001 0.6141349591069742	0.04700000000000001 0.34686486354300694	0.04700000000000001 0.36411548897825075	0.04700000000000001 1.5000182298169966E9	0.04700000000000001 1.5000001683822086E9	0.04700000000000001 1.500000202209244E9	0.04700000000000001 1.5007550407277591E9	0.04700000000000001 1.500000451425863E9	0.04700000000000001 1.5000007067781534E9	0.04700000000000001 0.818846498010827	0.04700000000000001 0.46248647117566133	0.04700000000000001 0.4854872986394829	0.04700000000000001 0.9723800958099877	0.04700000000000001 0.5492026676386237	0.04700000000000001 0.5765161453849599	0.04700000000000001 1.5679407980240834E9	0.04700000000000001 1.5000015097124834E9	0.04700000000000001 1.5000031029994118E9	0.04700000000000001 1.2649624129486545	0.04700000000000001 0.7250830716456944	0.04700000000000001 0.7554947721931304	0.04700000000000001 4.021014896554068E10	0.04700000000000001 1.5000052912739964E9	0.04700000000000001 1.500019956228018E9	0.04700000000000001 1.2919778906684511	0.04700000000000001 0.7408066049396416	0.04700000000000001 0.7716908133098626	0.04700000000000001 9.409123827440395E10	0.04700000000000001 1.5000182241562827E9	0.04700000000000001 1.5000270443274188E9	0.04700000000000001 1.446534961937462	0.04700000000000001 0.9371397486473603	0.04700000000000001 0.9768879206465391	0.04700000000000001 1.1617508416366465E15	0.04700000000000001 1.5015590700575035E9	0.04700000000000001 1.5034080431792974E9
0.04800000000000001 0.6264334909312081	0.04800000000000001 0.3520502162243231	0.04800000000000001 0.3709247389720902	0.04800000000000001 1.5000196276789556E9	0.04800000000000001 1.500000178191759E9	0.04800000000000001 1.5000002143073046E9	0.04800000000000001 1.5008137630040338E9	0.04800000000000001 1.5000004822400835E9	0.04800000000000001 1.5000007532119792E9	0.04800000000000001 0.8352445357960603	0.04800000000000001 0.4694002743602015	0.04800000000000001 0.4945662978630798	0.04800000000000001 0.991852760009329	0.04800000000000001 0.5574128082867658	0.04800000000000001 0.5872974560680211	0.04800000000000001 1.573246560854108E9	0.04800000000000001 1.500001635460613E9	0.04800000000000001 1.5000033272429614E9	0.04800000000000001 1.289241256797399	0.04800000000000001 0.7348389732738623	0.04800000000000001 0.7691422175264107	0.04800000000000001 9.752555517713008E10	0.04800000000000001 1.500008464047404E9	0.04800000000000001 1.5000267255870454E9	0.04800000000000001 1.316859281591781	0.04800000000000001 0.7508497646730801	0.04800000000000001 0.7856996241662868	0.04800000000000001 2.3171532394778357E11	0.04800000000000001 1.5000225039112616E9	0.04800000000000001 1.5000362350614712E9	0.04800000000000001 1.424242922696851	0.04800000000000001 0.9482422602552871	0.04800000000000001 0.9950404622316809	0.04800000000000001 1.207173374634508E15	0.04800000000000001 1.5021906290676327E9	0.04800000000000001 1.505802950018714E9
0.049 0.6387320227554403	0.049 0.3572355689056357	0.049 0.37773398896593147	0.049 1.500021025540914E9	0.049 1.5000001880013096E9	0.049 1.5000002264053655E9	0.049 1.5008724852803082E9	0.049 1.5000005130543036E9	0.049 1.500000799645805E9	0.049 0.8516425735812936	0.049 0.4763140775447434	0.049 0.5036452970866838	0.049 1.0113254242086738	0.049 0.5656229489349007	0.049 0.5980787667510787	0.049 1.5785523236841335E9	0.049 1.5000017612087426E9	0.049 1.5000035514865112E9	0.049 1.3130625737222195	0.049 0.7441818404982667	0.049 0.7824735363327973	0.049 2.4453833840952414E11	0.049 1.5000123793246176E9	0.049 1.500035988767178E9	0.049 1.3412631006061408	0.049 0.7604644980709976	0.049 0.7993852521819305	0.049 5.980506489241455E11	0.049 1.5000278374263942E9	0.049 1.5000489593931134E9	0.049 1.4027616151203572	0.049 0.9588829702402739	0.049 1.0130752980933009	0.049 1.221355193730266E15	0.049 1.5030511712548594E9	0.049 1.509958431629547E9
0.05 0.6489993872758957	0.05 0.36073627375061523	0.05 0.3830074978473208	0.05 1.5000437375329201E9	0.05 1.5000002026123629E9	0.05 1.5000002539430664E9	0.05 1.513416096090757E9	0.05 1.5000005824001381E9	0.05 1.500000998324417E9	0.05 0.8653323833930378	0.05 0.480981683773515	0.05 0.510676641745234	0.05 1.029775517105942	0.05 0.5729031336668902	0.05 0.6081422455846832	0.05 1.6160957029307382E9	0.05 1.5000019458667674E9	0.05 1.5000039537289262E9	0.05 1.3364569445234578	0.05 0.7531520927715354	0.05 0.7955117953719428	0.05 6.062589689960485E11	0.05 1.5000171249692752E9	0.05 1.5000484227417996E9	0.05 1.3651818052092919	0.05 0.7696684497651018	0.05 0.8127517369308981	0.05 1.5625433919424243E12	0.05 1.5000344485868502E9	0.05 1.5000665719574118E9	0.05 1.383934343209222	0.05 0.9690921603737293	0.05 1.0309716336167005	0.05 1.2189442031875992E15	0.05 1.5042128000627046E9	0.05 1.517223330984359E9
0.051 0.6587589599704069	0.051 0.36381581663651463	0.051 0.3878970714505945	0.051 1.5000717780574381E9	0.051 1.5000002184237921E9	0.051 1.5000002853406768E9	0.051 1.5290809290347486E9	0.051 1.5000006613788757E9	0.051 1.5000012350642262E9	0.051 0.878345136211407	0.051 0.48508774076333605	0.051 0.517196072762526	0.051 1.0479699671776954	0.051 0.5799508294198388	0.051 0.6180262664559235	0.051 1.661698486281488E9	0.051 1.500002145252266E9	0.051 1.5000044004710577E9	0.051 1.3594611894718147	0.051 0.7618017704649267	0.051 0.8082921612753777	0.051 1.4700998779039292E12	0.051 1.5000227552301688E9	0.051 1.5000647212508845E9	0.051 1.3885750184459509	0.051 0.7784786773912691	0.051 0.8258038537187948	0.051 4.0585417522951465E12	0.051 1.5000425881550822E9	0.051 1.5000908754396167E9	0.051 1.3669586053877394	0.051 0.9789097719170057	0.051 1.0487189533237027	0.051 1.2220847400394462E15	0.051 1.505767210124628E9	0.051 1.5300099168442018E9
0.052000000000000005 0.6685185326649181	0.052000000000000005 0.3668953595224069	0.052000000000000005 0.39278664505387173	0.052000000000000005 1.5000998185819561E9	0.052000000000000005 1.5000002342352211E9	0.052000000000000005 1.5000003167382877E9	0.052000000000000005 1.5447457619787405E9	0.052000000000000005 1.5000007403576136E9	0.052000000000000005 1.5000014718040354E9	0.052000000000000005 0.8913578890297797	0.052000000000000005 0.48919379775315885	0.052000000000000005 0.5237155037798145	0.052000000000000005 1.0661644172494453	0.052000000000000005 0.5869985251727909	0.052000000000000005 0.6279102873271638	0.052000000000000005 1.707301269632238E9	0.052000000000000005 1.5000023446377642E9	0.052000000000000005 1.5000048472131891E9	0.052000000000000005 1.3819803794966985	0.052000000000000005 0.7700913763853725	0.052000000000000005 0.8207773779353102	0.052000000000000005 3.5635912149003516E12	0.052000000000000005 1.5000295449677427E9	0.052000000000000005 1.5000866538808298E9	0.052000000000000005 1.411308779142579	0.052000000000000005 0.786911346359843	0.052000000000000005 0.8385475977307228	0.052000000000000005 1.0584401175135963E13	0.052000000000000005 1.5000525434947581E9	0.052000000000000005 1.5001243452433908E9	0.052000000000000005 1.3513133368496808	0.052000000000000005 0.9883919998100756	0.052000000000000005 1.0663129058100642	0.052000000000000005 1.22329502621598E15	0.052000000000000005 1.5078310833660445E9	0.052000000000000005 1.5526491546102424E9
0.053000000000000005 0.6782781053594311	0.053000000000000005 0.369974902408301	0.053000000000000005 0.39767621865714897	0.053000000000000005 1.5001278591064737E9	0.053000000000000005 1.5000002500466504E9	0.053000000000000005 1.5000003481358984E9	0.053000000000000005 1.5604105949227326E9	0.053000000000000005 1.5000008193363512E9	0.053000000000000005 1.5000017085438445E9	0.053000000000000005 0.9043706418481525	0.053000000000000005 0.49329985474298343	0.053000000000000005 0.5302349347971029	0.053000000000000005 1.0843285559473221	0.053000000000000005 0.5940192489711071	0.053000000000000005 0.6377726106257802	0.053000000000000005 1.7574048415740516E9	0.053000000000000005 1.500002546475469E9	0.053000000000000005 1.5000053031290948E9	0.053000000000000005 1.403874829134053	0.053000000000000005 0.7780296782183092	0.053000000000000005 0.832967931044645	0.053000000000000005 9.039713680122607E12	0.053000000000000005 1.5000377377323034E9	0.053000000000000005 1.5001165224113057E9	0.053000000000000005 1.4330187445934106	0.053000000000000005 0.7949819541151326	0.053000000000000005 0.8509921368412412	0.053000000000000005 2.7231539715600723E13	0.053000000000000005 1.5000646409698339E9	0.053000000000000005 1.5001703262636566E9	0.053000000000000005 1.337399950779644	0.053000000000000005 0.997615491987978	0.053000000000000005 1.083745806562745	0.053000000000000005 1.2217013766985425E15	0.053000000000000005 1.5105548165935159E9	0.053000000000000005 1.5929559932687025E9
0.054 0.6880376780539406	0.054 0.3730544452942004	0.054 0.4025657922604262	0.054 1.5001558996309917E9	0.054 1.5000002658580794E9	0.054 1.500000379533509E9	0.054 1.5760754278667243E9	0.054 1.500000898315089E9	0.054 1.5000019452836533E9	0.054 0.9173833946665253	0.054 0.49740591173280624	0.054 0.5367543658143985	0.054 1.1019167785415425	0.054 0.6005275056313115	0.054 0.6472226800446412	0.054 1.893023396746085E9	0.054 1.5000027949050941E9	0.054 1.5000059333467085E9	0.054 1.4248463935122677	0.054 0.7856273295161698	0.054 0.8448701417191762	0.054 2.22347761231544E13	0.054 1.500047543604941E9	0.054 1.500156785052247E9	0.054 1.452791089346742	0.054 0.8027055352637751	0.054 0.8631544190827105	0.054 6.764160835967794E13	0.054 1.5000792476883152E9	0.054 1.5002333403245282E9	0.054 1.3247127595084676	0.054 1.0066683888117032	0.054 1.1010133775178792	0.054 1.2237567437530585E15	0.054 1.5141358889525352E9	0.054 1.6651529568808875E9
0.055 0.6977972507484536	0.055 0.37613398818009625	0.055 0.40745536586370523	0.055 1.5001839401555097E9	0.055 1.5000002816695087E9	0.055 1.5000004109311197E9	0.055 1.5917402608107162E9	0.055 1.5000009772938266E9	0.055 1.5000021820234623E9	0.055 0.9303961474848981	0.055 0.5015119687226308	0.055 0.543273796831687	0.055 1.1194042228621788	0.055 0.6069481246587562	0.055 0.6565990800344137	0.055 2.0769390856272545E9	0.055 1.500003053513221E9	0.055 1.5000066085909255E9	0.055 1.4442985914018776	0.055 0.792895935187441	0.055 0.8564954648223049	0.055 5.1467704623076875E13	0.055 1.5000591907741115E9	0.055 1.500210572258129E9	0.055 1.4687496212324431	0.055 0.8100967895497133	0.055 0.8750654390662289	0.055 1.546076303553718E14	0.055 1.5000967724022825E9	0.055 1.5003194701045346E9	0.055 1.312951448836908	0.055 1.0156355024245967	0.055 1.1181133628759339	0.055 1.2241372990374632E15	0.055 1.5188376200554698E9	0.055 1.7951107104447541E9
0.05600000000000001 0.7075568234429666	0.05600000000000001 0.3792135310659921	0.05600000000000001 0.4123449394669789	0.05600000000000001 1.5002119806800275E9	0.05600000000000001 1.5000002974809382E9	0.05600000000000001 1.5000004423287306E9	0.05600000000000001 1.6074050937547083E9	0.05600000000000001 1.5000010562725644E9	0.05600000000000001 1.5000024187632713E9	0.05600000000000001 0.9434089003032673	0.05600000000000001 0.5056180257124554	0.05600000000000001 0.5497932278489754	0.05600000000000001 1.136416569607376	0.05600000000000001 0.6129555948460235	0.05600000000000001 0.6656281812870963	0.05600000000000001 2.4885412619943633E9	0.05600000000000001 1.500003360105716E9	0.05600000000000001 1.500007496103414E9	0.05600000000000001 1.460834931773543	0.05600000000000001 0.7998498437354682	0.05600000000000001 0.8678690891874963	0.05600000000000001 1.1408491817178456E14	0.05600000000000001 1.500072967277814E9	0.05600000000000001 1.5002827106837304E9	0.05600000000000001 1.4780626419106389	0.05600000000000001 0.8171698935756089	0.05600000000000001 0.8867732547829084	0.05600000000000001 3.042866547082606E14	0.05600000000000001 1.5001176673214712E9	0.05600000000000001 1.5004369937655675E9	0.05600000000000001 1.3023669519470173	0.05600000000000001 1.0245897731190352	0.05600000000000001 1.1350397187680121	0.05600000000000001 1.2225025105119655E15	0.05600000000000001 1.5250173825590398E9	0.05600000000000001 2.0303923544775167E9
0.057 0.7173163961374778	0.057 0.38229307395188794	0.057 0.41723451307025616	0.057 1.5002400212045453E9	0.057 1.5000003132923675E9	0.057 1.5000004737263412E9	0.057 1.6230699266987E9	0.057 1.5000011352513022E9	0.057 1.5000026555030804E9	0.057 0.9564216531216365	0.057 0.5097240827022782	0.057 0.5563126588662675	0.057 1.1532806595910037	0.057 0.618836867548267	0.057 0.674546829005755	0.057 3.0940313985720096E9	0.057 1.5000036839537573E9	0.057 1.500008473982261E9	0.057 1.472423515701549	0.057 0.8065026205467829	0.057 0.8790268604223703	0.057 2.2583966825165697E14	0.057 1.5000891764804103E9	0.057 1.5003793379912689E9	0.057 1.478466480885774	0.057 0.8239377857018821	0.057 0.8983325577086054	0.057 4.912597202506231E14	0.057 1.5001424289398081E9	0.057 1.5005973151808972E9	0.057 1.2930125619203947	0.057 1.0335882177063125	0.057 1.1517880854968068	0.057 1.2148079886206608E15	0.057 1.5331668433512368E9	0.057 2.4603882639386234E9
0.058 0.7270759688319872	0.058 0.385372616837782	0.058 0.4221240866735334	0.058 1.5002680617290633E9	0.058 1.5000003291037965E9	0.058 1.500000505123952E9	0.058 1.6387347596426919E9	0.058 1.5000012142300398E9	0.058 1.5000028922428894E9	0.058 0.9694344059400093	0.058 0.5138301396921028	0.058 0.5628320898835595	0.058 1.1697988171309879	0.058 0.6244236794521276	0.058 0.6832077518116817	0.058 4.151926775640944E9	0.058 1.5000040480647407E9	0.058 1.5000096627159426E9	0.058 1.4770508014231494	0.058 0.8128670038829275	0.058 0.8900125217610961	0.058 3.790864506066142E14	0.058 1.5001081486235147E9	0.058 1.5005087770097022E9	0.058 1.470400502225007	0.058 0.8304117852102868	0.058 0.909785647250902	0.058 6.539377243393571E14	0.058 1.5001715973610013E9	0.058 1.5008161900494332E9	0.058 1.2845649405625847	0.058 1.0426700694095201	0.058 1.1683534099874313	0.058 1.2086451923972632E15	0.058 1.5439759882981596E9	0.058 3.2563612728563805E9
0.059000000000000004 0.736835541526502	0.059000000000000004 0.38845215972367786	0.059000000000000004 0.42701366027681065	0.059000000000000004 1.500296102253581E9	0.059000000000000004 1.5000003449152257E9	0.059000000000000004 1.5000005365215628E9	0.059000000000000004 1.654399592586684E9	0.059000000000000004 1.5000012932087777E9	0.059000000000000004 1.5000031289826987E9	0.059000000000000004 0.9824471587583821	0.059000000000000004 0.5179361966819256	0.059000000000000004 0.5693515209008515	0.059000000000000004 1.186093958113509	0.059000000000000004 0.6298235335806366	0.059000000000000004 0.6917003448053967	0.059000000000000004 5.91682506492218E9	0.059000000000000004 1.5000044425337873E9	0.059000000000000004 1.500011032926856E9	0.059000000000000004 1.4737754633405933	0.059000000000000004 0.8189546278624844	0.059000000000000004 0.9008700363611757	0.059000000000000004 5.4270568530418275E14	0.059000000000000004 1.500130231884204E9	0.059000000000000004 1.5006818052769594E9	0.059000000000000004 1.4571483693580225	0.059000000000000004 0.8366024917757668	0.059000000000000004 0.9211508399890347	0.059000000000000004 7.538988203057201E14	0.059000000000000004 1.5002057545226104E9	0.059000000000000004 1.501115428028921E9	0.059000000000000004 1.2766745433205484	0.059000000000000004 1.0518548780526045	0.059000000000000004 1.1847321318203567	0.059000000000000004 1.2069099372724208E15	0.059000000000000004 1.5584532230579085E9	0.059000000000000004 4.760959193295652E9
0.060000000000000005 0.7465951142210097	0.060000000000000005 0.3915317026095755	0.060000000000000005 0.43190323388008434	0.060000000000000005 1.500324142778099E9	0.060000000000000005 1.5000003607266548E9	0.060000000000000005 1.5000005679191732E9	0.060000000000000005 1.670064425530676E9	0.060000000000000005 1.5000013721875153E9	0.060000000000000005 1.5000033657225077E9	0.060000000000000005 0.9954599115767548	0.060000000000000005 0.5220422536717519	0.060000000000000005 0.5758709519181364	0.060000000000000005 1.2021562179077625	0.060000000000000005 0.6350293045448643	0.060000000000000005 0.7000163126310381	0.060000000000000005 8.721143626931473E9	0.060000000000000005 1.5000048701385944E9	0.060000000000000005 1.5000126112245708E9	0.060000000000000005 1.464037753805843	0.060000000000000005 0.8247755439825495	0.060000000000000005 0.9116303532593184	0.060000000000000005 6.689028072724242E14	0.060000000000000005 1.5001557976145365E9	0.060000000000000005 1.500913683567623E9	0.060000000000000005 1.4423638445394422	0.060000000000000005 0.842521312220927	0.060000000000000005 0.9324289283821576	0.060000000000000005 8.020522369739542E14	0.060000000000000005 1.500245522660759E9	0.060000000000000005 1.5015252299520793E9	0.060000000000000005 1.269277229575695	0.060000000000000005 1.0611558363349145	0.060000000000000005 1.2009202584182566	0.060000000000000005 1.206253117229248E15	0.060000000000000005 1.5778554406167796E9	0.060000000000000005 7.5097146424697695E9
0.061000000000000006 0.7563546869155227	0.061000000000000006 0.39461124549547133	0.061000000000000006 0.4367928074833598	0.061000000000000006 1.500352183302617E9	0.061000000000000006 1.500000376538084E9	0.061000000000000006 1.5000005993167841E9	0.061000000000000006 1.6857292584746675E9	0.061000000000000006 1.500001451166253E9	0.061000000000000006 1.5000036024623168E9	0.061000000000000006 1.008472664395124	0.061000000000000006 0.5261483106615747	0.061000000000000006 0.5823903829354284	0.061000000000000006 1.2179582264082986	0.061000000000000006 0.6400209387847182	0.061000000000000006 0.708132890484868	0.061000000000000006 1.3466863266136494E10	0.061000000000000006 1.5000053380400474E9	0.061000000000000006 1.5000144650100768E9	0.061000000000000006 1.450863805759485	0.061000000000000006 0.8303397713844616	0.061000000000000006 0.9223057515297048	0.061000000000000006 7.419359748646834E14	0.061000000000000006 1.5001852342390747E9	0.061000000000000006 1.501224956724316E9	0.061000000000000006 1.427864641756332	0.061000000000000006 0.848181100969394	0.061000000000000006 0.9436166932052172	0.061000000000000006 8.275241306208004E14	0.061000000000000006 1.5002915630779917E9	0.061000000000000006 1.5020873072995393E9	0.061000000000000006 1.2623047245736982	0.061000000000000006 1.0705736704794502	0.061000000000000006 1.2169105859265157	0.061000000000000006 1.2065258712080255E15	0.061000000000000006 1.6039321797174146E9	0.061000000000000006 1.2465489965688547E10
0.062 0.7661142596100357	0.062 0.3976907883813654	0.062 0.4416823810866406	0.062 1.5003802238271346E9	0.062 1.5000003923495133E9	0.062 1.500000630714395E9	0.062 1.7013940914186597E9	0.062 1.5000015301449907E9	0.062 1.5000038392021255E9	0.062 1.0214854172134933	0.062 0.5302543676513976	0.062 0.5889098139527205	0.062 1.233484841436776	0.062 0.6447902798960881	0.062 0.7160355288728146	0.062 2.197337180724097E10	0.062 1.500005853106275E9	0.062 1.500016675143309E9	0.062 1.4368439662983645	0.062 0.8356582968933912	0.062 0.9328975447058196	0.062 7.745538022628121E14	0.062 1.5002189477481575E9	0.062 1.5016436425900745E9	0.062 1.4139223048265697	0.062 0.853595445479427	0.062 0.9547122359551414	0.062 8.4521881662561E14	0.062 1.5003445755318656E9	0.062 1.5028592694218657E9	0.062 1.255757103724494	0.062 1.0800956383979559	0.062 1.2326862140643184	0.062 1.2070069233317525E15	0.062 1.6394072606230474E9	0.062 2.174246714893933E10
0.06300000000000001 0.7758738323045433	0.06300000000000001 0.400770331267263	0.06300000000000001 0.44657195468991784	0.06300000000000001 1.5004082643516526E9	0.06300000000000001 1.5000004081609428E9	0.06300000000000001 1.500000662112006E9	0.06300000000000001 1.7170589243626516E9	0.06300000000000001 1.5000016091237285E9	0.06300000000000001 1.5000040759419346E9	0.06300000000000001 1.034498170031866	0.06300000000000001 0.5343604246412221	0.06300000000000001 0.5954292449700089	0.06300000000000001 1.2487629556568782	0.06300000000000001 0.6493609846262585	0.06300000000000001 0.7237439838835718	0.06300000000000001 3.663283644619225E10	0.06300000000000001 1.500006413709146E9	0.06300000000000001 1.5000192659770787E9	0.06300000000000001 1.4231790808064124	0.06300000000000001 0.8407430150255477	0.06300000000000001 0.9434028729932562	0.06300000000000001 7.823098160420954E14	0.06300000000000001 1.5002573634722745E9	0.06300000000000001 1.502209290624462E9	0.06300000000000001 1.4005378020020016	0.06300000000000001 0.8587781342287988	0.06300000000000001 0.9657123904199407	0.06300000000000001 8.615495422153714E14	0.06300000000000001 1.500405298471771E9	0.06300000000000001 1.5039210434949298E9	0.06300000000000001 1.249618170024955	0.06300000000000001 1.0897066187348043	0.06300000000000001 1.248217176596035	0.06300000000000001 1.207280231986147E15	0.06300000000000001 1.687733055076203E9	0.06300000000000001 3.8758150681615036E10
0.064 0.7856334049990581	0.064 0.40384987415315887	0.064 0.4514615282931915	0.064 1.5004363048761706E9	0.064 1.5000004239723718E9	0.064 1.5000006935096164E9	0.064 1.7327237573066432E9	0.064 1.500001688102466E9	0.064 1.5000043126817436E9	0.064 1.0475109228502388	0.064 0.5384664816310449	0.064 0.6019486759872974	0.064 1.2637860899381073	0.064 0.6537312347808841	0.064 0.7312514561988364	0.064 6.262116379768786E10	0.064 1.5000070246588526E9	0.064 1.500022321871746E9	0.064 1.4106015696670715	0.064 0.8456064176652403	0.064 0.953813948923627	0.064 7.862570703880034E14	0.064 1.5003009231141164E9	0.064 1.502973532937955E9	0.064 1.387846748208978	0.064 0.8637436253355935	0.064 0.9766144931250507	0.064 8.757272905384409E14	0.064 1.500474509769909E9	0.064 1.5053855384404655E9	0.064 1.2438809325553946	0.064 1.0993828624503008	0.064 1.263445864148042	0.064 1.2072867748324508E15	0.064 1.753888444876832E9	0.064 6.964629047457703E10
0.065 0.7939181729628109	0.065 0.40587185461397457	0.065 0.4551420600875611	0.065 1.5006249663052497E9	0.065 1.5000004401264384E9	0.065 1.5000007356371546E9	0.065 1.7909233536089861E9	0.065 1.5000017822401555E9	0.065 1.5000046453111315E9	0.065 1.0599079642536564	0.065 0.5420848465439052	0.065 0.6079870522369459	0.065 1.2785844909338477	0.065 0.6579271737563799	0.065 0.7385809243469401	0.065 1.0527966716987698E11	0.065 1.5000076825704334E9	0.065 1.500025851482341E9	0.065 1.3991477126774639	0.065 0.8502614928230363	0.065 0.9641279117293413	0.065 7.884511762306691E14	0.065 1.5003500806433303E9	0.065 1.5040071854692485E9	0.065 1.3759436143790742	0.065 0.868507699684872	0.065 0.9874163754385163	0.065 8.827058364695159E14	0.065 1.5005530288742733E9	0.065 1.5074047111663535E9	0.065 1.2385156021369808	0.065 1.1090993259693098	0.065 1.2782641377458104	0.065 1.2072040776992338E15	0.065 1.844868473787324E9	0.065 1.2508802942717981E11
0.066 0.8018342397438731	0.066 0.4076294444685198	0.066 0.45852033142971305	0.066 1.5008537829604695E9	0.066 1.5000004563661642E9	0.066 1.5000007804471745E9	0.066 1.859756640750918E9	0.066 1.5000018801675825E9	0.066 1.5000050019129138E9	0.066 1.0721510778033325	0.066 0.5455812884375186	0.066 0.6139051647946792	0.066 1.2931082059347139	0.066 0.6619147433532673	0.066 0.7456919103670563	0.066 1.8443882567776294E11	0.066 1.5000084018622632E9	0.066 1.5000300677666674E9	0.066 1.3888331005337546	0.066 0.8547219113032893	0.066 0.9743412409248782	0.066 7.921762875099269E14	0.066 1.5004052997124708E9	0.066 1.5053953180404274E9	0.066 1.364907107990276	0.066 0.8730889441552518	0.066 0.9981131056545065	0.066 8.866482433449589E14	0.066 1.500641723317214E9	0.066 1.5101865769764938E9	0.066 1.2334946269023161	0.066 1.1188314301845486	0.066 1.2924638346832742	0.066 1.2071138006871355E15	0.066 1.9709181024029248E9	0.066 2.229905587949861E11
0.067 0.8097503065249336	0.067 0.4093870343230632	0.067 0.46189860277186146	0.067 1.501082599615689E9	0.067 1.5000004726058898E9	0.067 1.500000825257195E9	0.067 1.9285899278928487E9	0.067 1.5000019780950096E9	0.067 1.500005358514696E9	0.067 1.0843941913530086	0.067 0.549077730331132	0.067 0.6198232773524088	0.067 1.3074067507031009	0.067 0.6657361828145048	0.067 0.7526244676713132	0.067 3.198064144986434E11	0.067 1.5000091744453006E9	0.067 1.5000349518741434E9	0.067 1.3793430863372533	0.067 0.8590030432720743	0.067 0.9844512532964584	0.067 7.951700452147768E14	0.067 1.5004670697029407E9	0.067 1.5072617722606819E9	0.067 1.3547856057770415	0.067 0.8775100789262558	0.067 1.008702189631129	0.067 8.878943578982759E14	0.067 1.5007415326425848E9	0.067 1.514028726690577E9	0.067 1.2287940152061436	0.067 1.1285544011489952	0.067 1.3057698354055978	0.067 1.2070896350670592E15	0.067 2.1455209859123278E9	0.067 3.8679353900298755E11
0.068 0.8176663733059941	0.068 0.411144624177612	0.068 0.46527687411400986	0.068 1.501311416270909E9	0.068 1.5000004888456156E9	0.068 1.500000870067215E9	0.068 2.0012005214515154E9	0.068 1.500002076540302E9	0.068 1.500005719062621E9	0.068 1.0966189614137383	0.068 0.5525599993973342	0.068 0.6257268196234547	0.068 1.3214752077089917	0.068 0.6693929889680197	0.068 0.759376869036255	0.068 5.532278868998474E11	0.068 1.500010003360248E9	0.068 1.5000406113178427E9	0.068 1.3705508119528735	0.068 0.863123832805683	0.068 0.994455976493767	0.068 7.975810473727004E14	0.068 1.5005359137319334E9	0.068 1.5097896513888333E9	0.068 1.345567213561469	0.068 0.8817971836766274	0.068 1.0191811302777998	0.068 8.881371258628261E14	0.068 1.5008534753088703E9	0.068 1.519320188569068E9	0.068 1.2243993669199638	0.068 1.138244592384562	0.068 1.3178211948039822	0.068 1.2071102525894345E15	0.068 2.3878646491192036E9	0.068 6.460947521990967E11
0.069 0.8255824400870582	0.069 0.4129022140321572	0.069 0.4686551454561583	0.069 1.5015402329261289E9	0.069 1.5000005050853415E9	0.069 1.500000914877235E9	0.069 2.145579936928164E9	0.069 1.5000021848250484E9	0.069 1.5000061545872607E9	0.069 1.1084952051844956	0.069 0.5557729847426627	0.069 0.6313535264475183	0.069 1.3353597295975481	0.069 0.6729237527784155	0.069 0.7659889516217673	0.069 9.267651407759205E11	0.069 1.5000108788821812E9	0.069 1.5000469840669706E9	0.069 1.3623477561145654	0.069 0.867104679690125	0.069 1.0043537636194655	0.069 7.994250361211929E14	0.069 1.5006123745194771E9	0.069 1.5131903590096889E9	0.069 1.33713917490478	0.069 0.88598143643648	0.069 1.0295491494533549	0.069 8.882080421446182E14	0.069 1.5009787036629791E9	0.069 1.5266108926066442E9	0.069 1.220303692342564	0.069 1.147880118467035	0.069 1.3282637142192248	0.069 1.2071386475645908E15	0.069 2.7249438142462435E9	0.069 1.0258650871122244E12
0.07 0.8334985068681222	0.07 0.41465980388670065	0.07 0.4720334167983049	0.07 1.5017690495813484E9	0.07 1.500000521325067E9	0.07 1.500000959687255E9	0.07 2.3115571111549835E9	0.07 1.5000022946740735E9	0.07 1.500006603626896E9	0.07 1.1203196233993422	0.07 0.5589467727704678	0.07 0.6369385154427816	0.07 1.3489993423443094	0.07 0.676295842964211	0.07 0.772421512287166	0.07 1.5814109951654016E12	0.07 1.5000118164618835E9	0.07 1.5000543837313943E9	0.07 1.3546805899949446	0.07 0.8709702506145467	0.07 1.0141439476227623	0.07 8.007499840951186E14	0.07 1.500697049092708E9	0.07 1.517758343219287E9	0.07 1.3293977374509174	0.07 0.8900958010173019	0.07 1.0398057749474843	0.07 8.883876465504039E14	0.07 1.5011185680032039E9	0.07 1.536676170358834E9	0.07 1.2164977603799612	0.07 1.1574413041979161	0.07 1.3369231633797254	0.07 1.2071614736597305E15	0.07 3.194758916037402E9	0.07 1.536691086424869E12
0.071 0.8414145736491845	0.071 0.41641739374124764	0.071 0.4754116881404533	0.071 1.5019978662365682E9	0.071 1.500000537564793E9	0.071 1.5000010044972754E9	0.071 2.5793522909183445E9	0.071 1.5000024118975546E9	0.071 1.5000071163800805E9	0.071 1.1318997211363238	0.071 0.5619357734442199	0.071 0.6423268346736526	0.071 1.3623844281704995	0.071 0.6795171291245614	0.071 0.7786808541430785	0.071 2.686682442744604E12	0.071 1.500012815815926E9	0.071 1.5000629002329025E9	0.071 1.3475246114798507	0.071 0.8747490133031013	0.071 1.0238265261706259	0.071 8.016448418212829E14	0.071 1.5007906389569914E9	0.071 1.5239170675603278E9	0.071 1.3222237311129765	0.071 0.8941744440606589	0.071 1.049951058215366	0.071 8.887937399376612E14	0.071 1.5012746236748724E9	0.071 1.550543766405079E9	0.071 1.2129714361718795	0.071 1.1669110507646705	0.071 1.3437625054971702	0.071 1.2071637183259068E15	0.071 3.8486651945153975E9	0.071 2.1826133781686643E12
0.07200000000000001 0.8493306404302468	0.07200000000000001 0.4181749835957911	0.07200000000000001 0.4787899594826035	0.07200000000000001 1.5022266828917878E9	0.07200000000000001 1.500000553804519E9	0.07200000000000001 1.5000010493072953E9	0.07200000000000001 2.9850086213689775E9	0.07200000000000001 1.5000025345809152E9	0.07200000000000001 1.5000076822850714E9	0.07200000000000001 1.1433089422900506	0.07200000000000001 0.5647982855771962	0.07200000000000001 0.6475758638153684	0.07200000000000001 1.3754749296107383	0.07200000000000001 0.6825899477993067	0.07200000000000001 0.784766620355529	0.07200000000000001 4.611113068533029E12	0.07200000000000001 1.500013880145618E9	0.07200000000000001 1.50007272664225E9	0.07200000000000001 1.3408495664423787	0.07200000000000001 0.8784700780895518	0.07200000000000001 1.0334016715098455	0.07200000000000001 8.022140434962851E14	0.07200000000000001 1.500893921836096E9	0.07200000000000001 1.5322000439216712E9	0.07200000000000001 1.3155399232905642	0.07200000000000001 0.8982498153090743	0.07200000000000001 1.0599850608564223	0.07200000000000001 8.891744181147578E14	0.07200000000000001 1.5014487336376908E9	0.07200000000000001 1.5696280751146567E9	0.07200000000000001 1.20970750091477	0.07200000000000001 1.176275675793213	0.07200000000000001 1.3489703107813034	0.07200000000000001 1.207159776937546E15	0.07200000000000001 4.757940474146017E9	0.07200000000000001 2.9574398733507886E12
0.07300000000000001 0.8572467072113108	0.07300000000000001 0.4199325734503381	0.07300000000000001 0.4821682308247519	0.07300000000000001 1.5024554995470076E9	0.07300000000000001 1.5000005700442448E9	0.07300000000000001 1.5000010941173155E9	0.07300000000000001 3.4930734843768387E9	0.07300000000000001 1.5000026611330526E9	0.07300000000000001 1.5000082861335127E9	0.07300000000000001 1.1545973906049012	0.07300000000000001 0.5675715071221665	0.07300000000000001 0.6527263786990884	0.07300000000000001 1.3882103025860522	0.07300000000000001 0.685518181374948	0.07300000000000001 0.7906809957411935	0.07300000000000001 7.906992462431537E12	0.07300000000000001 1.5000150115806453E9	0.07300000000000001 1.5000840476390114E9	0.07300000000000001 1.334626683188655	0.07300000000000001 0.8821639480811134	0.07300000000000001 1.042869928148952	0.07300000000000001 8.025879248988284E14	0.07300000000000001 1.5010078185541823E9	0.07300000000000001 1.5433392583679314E9	0.07300000000000001 1.3092989536400372	0.07300000000000001 0.9023497317294789	0.07300000000000001 1.0699077269827653	0.07300000000000001 8.894429709322132E14	0.07300000000000001 1.501643123337632E9	0.07300000000000001 1.5958980751565714E9	0.07300000000000001 1.2066858032496084	0.07300000000000001 1.185525137127228	0.07300000000000001 1.3527963107007137	0.07300000000000001 1.207157385842412E15	0.07300000000000001 6.020938896846016E9	0.07300000000000001 3.8510809187178867E12
0.074 0.8651627739923713	0.074 0.4216901633048815	0.074 0.4855465021669003	0.074 1.502684316202227E9	0.074 1.5000005862839704E9	0.074 1.5000011389273355E9	0.074 4.408861947291064E9	0.074 1.5000027965968773E9	0.074 1.5000089876081574E9	0.074 1.165618823670978	0.074 0.5701513111227738	0.074 0.6576566729985265	0.074 1.4004951359179705	0.074 0.6883067725333865	0.074 0.79642869740288	0.074 1.3413695895837498E13	0.074 1.5000162110563972E9	0.074 1.500097034436338E9	0.074 1.3288129556432038	0.074 0.8858583149806156	0.074 1.0522317025294141	0.074 8.028586236719021E14	0.074 1.5011334378631883E9	0.074 1.5583273464817348E9	0.074 1.3034690146329622	0.074 0.9064972841500625	0.074 1.0797190236693153	0.074 8.895107412215782E14	0.074 1.5018604607852437E9	0.074 1.632028200272235E9	0.074 1.203885593276918	0.074 1.1946528205209423	0.074 1.3555110654623403	0.074 1.2071581864749238E15	0.074 7.774398445682352E9	0.074 4.841691597903551E12
0.07500000000000001 0.8730788407734318	0.07500000000000001 0.4234477531594285	0.07500000000000001 0.4889247735090487	0.07500000000000001 1.5029131328574471E9	0.07500000000000001 1.5000006025236962E9	0.07500000000000001 1.5000011837373555E9	0.07500000000000001 5.467991804895128E9	0.07500000000000001 1.5000029338692427E9	0.07500000000000001 1.500009711036115E9	0.07500000000000001 1.176587782334404	0.07500000000000001 0.5726936945778425	0.07500000000000001 0.6625433463464239	0.07500000000000001 1.4122012139530176	0.07500000000000001 0.690960157756062	0.07500000000000001 0.802014605153647	0.07500000000000001 2.2213109829095707E13	0.07500000000000001 1.5000174796148868E9	0.07500000000000001 1.5001118715467422E9	0.07500000000000001 1.3233706385024204	0.07500000000000001 0.8895778841862478	0.07500000000000001 1.061487453936997	0.07500000000000001 8.030971112458236E14	0.07500000000000001 1.501272089812639E9	0.07500000000000001 1.5784937673671322E9	0.07500000000000001 1.2980297056972594	0.07500000000000001 0.910708046644042	0.07500000000000001 1.0894188382421666	0.07500000000000001 8.895009914736204E14	0.07500000000000001 1.502103981864898E9	0.07500000000000001 1.6817224568729656E9	0.07500000000000001 1.2012853144434414	0.07500000000000001 1.2036552483646608	0.07500000000000001 1.357408201185076	0.07500000000000001 1.2071630937123182E15	0.07500000000000001 1.0201387361596111E10	0.07500000000000001 5.904337807013505E12
0.07600000000000001 0.8809949075544976	0.07600000000000001 0.42520534301397195	0.07600000000000001 0.49230304485119714	0.07600000000000001 1.503141949512667E9	0.07600000000000001 1.5000006187634223E9	0.07600000000000001 1.500001228547376E9	0.07600000000000001 6.930071139757006E9	0.07600000000000001 1.500003076225626E9	0.07600000000000001 1.5000104961774101E9	0.07600000000000001 1.1874092292956986	0.07600000000000001 0.5751308844892113	0.07600000000000001 0.66730739608193	0.07600000000000001 1.423144500014149	0.07600000000000001 0.6934827793633671	0.07600000000000001 0.8074448744775067	0.07600000000000001 3.575544391309515E13	0.07600000000000001 1.5000188178434584E9	0.07600000000000001 1.5001287485913804E9	0.07600000000000001 1.3182588481256472	0.07600000000000001 0.8933433349409965	0.07600000000000001 1.0706375809456707	0.07600000000000001 8.033339587232565E14	0.07600000000000001 1.5014253177172205E9	0.07600000000000001 1.6055701876881635E9	0.07600000000000001 1.2929501177806264	0.07600000000000001 0.9149927405280769	0.07600000000000001 1.0990073628848505	0.07600000000000001 8.894447328976335E14	0.07600000000000001 1.5023774811475804E9	0.07600000000000001 1.750033744939648E9	0.07600000000000001 1.1988651600527502	0.07600000000000001 1.2125316431446853	0.07600000000000001 1.3587319233321002	0.07600000000000001 1.2071679448825352E15	0.07600000000000001 1.3553605475201992E10	0.07600000000000001 7.014395531334189E12
0.077 0.8889109743355581	0.077 0.42696293286851716	0.077 0.49568131619334554	0.077 1.5033707661678865E9	0.077 1.500000635003148E9	0.077 1.500001273357396E9	0.077 9.098788493534521E9	0.077 1.5000032238497531E9	0.077 1.5000113518017893E9	0.077 1.1980836041314253	0.077 0.577464675052707	0.077 0.6719483721554509	0.077 1.432982520360965	0.077 0.69588049389042	0.077 0.8127301480673799	0.077 5.650854859339913E13	0.077 1.5000202262371862E9	0.077 1.5001479424924996E9	0.077 1.3134464192379225	0.077 0.897169517874473	0.077 1.0796824860047556	0.077 8.035584964387958E14	0.077 1.5015949681628418E9	0.077 1.6419059798393412E9	0.077 1.288197688602419	0.077 0.9193568741752633	0.077 1.1084849621770294	0.077 8.894366292620548E14	0.077 1.5026855010590498E9	0.077 1.8438989883134198E9	0.077 1.1966068123081923	0.077 1.2212827893683054	0.077 1.359683560094072	0.077 1.2071753656094002E15	0.077 1.819123251092504E10	0.077 8.157876294172231E12
0.07800000000000001 0.8968270411166221	0.07800000000000001 0.42872052272306593	0.07800000000000001 0.4990595875354922	0.07800000000000001 1.5035995828231063E9	0.07800000000000001 1.500000651242874E9	0.07800000000000001 1.5000013181674159E9	0.07800000000000001 1.2160528335031185E10	0.07800000000000001 1.5000033769049537E9	0.07800000000000001 1.5000122826405632E9	0.07800000000000001 1.2086077478317945	0.07800000000000001 0.579693487681813	0.07800000000000001 0.6764633113507861	0.07800000000000001 1.4413018330589358	0.07800000000000001 0.6981584618232963	0.07800000000000001 0.8178830342085197	0.07800000000000001 8.677125136361958E13	0.07800000000000001 1.5000217050223634E9	0.07800000000000001 1.5001697309138277E9	0.07800000000000001 1.3089071104788301	0.07800000000000001 0.9010670242406524	0.07800000000000001 1.0886227101284431	0.07800000000000001 8.037624311337591E14	0.07800000000000001 1.5017832300477097E9	0.07800000000000001 1.6906965272313516E9	0.07800000000000001 1.2837277539203162	0.07800000000000001 0.923802316683175	0.07800000000000001 1.117852352553931	0.07800000000000001 8.894913471204455E14	0.07800000000000001 1.5030333958841374E9	0.07800000000000001 1.9726900637119155E9	0.07800000000000001 1.1944943125686462	0.07800000000000001 1.2299110651219385	0.07800000000000001 1.3603997116637805	0.07800000000000001 1.2071922613134875E15	0.07800000000000001 2.458267912812778E10	0.07800000000000001 9.33143267214099E12
0.079 0.9047431078976844	0.079 0.4304781125776094	0.079 0.5024378588776406	0.079 1.5038283994783258E9	0.079 1.5000006674825995E9	0.079 1.5000013629774358E9	0.079 1.6895784285747232E10	0.079 1.5000035359223049E9	0.079 1.5000133065301921E9	0.079 1.2189724771297348	0.079 0.5818135868345946	0.079 0.680843184675207	0.079 1.4476606065470987	0.079 0.7003217384813771	0.079 0.822917667337296	0.079 1.2793223866698598E14	0.079 1.500023254247537E9	0.079 1.5001944176911614E9	0.079 1.3046180385640609	0.079 0.9050421596898621	0.079 1.0974588327710988	0.079 8.039206024376055E14	0.079 1.501992638002582E9	0.079 1.756054160250633E9	0.079 1.27951024009631	0.079 0.9283290137672138	0.079 1.127110374631747	0.079 8.895823754361644E14	0.079 1.5034274694913085E9	0.079 2.149301372922541E9	0.079 1.192514689809971	0.079 1.2384188532255385	0.079 1.3609544558396918	0.079 1.2072110823410445E15	0.079 3.3453159049690525E10	0.079 1.0524451056662605E13
0.08 0.9115664739113898	0.08 0.43156393345315625	0.08 0.5048813561824561	0.08 1.5069472089143302E9	0.08 1.5000006863071227E9	0.08 1.5000014320942755E9	0.08 2.3802016609070316E10	0.08 1.5000037006212637E9	0.08 1.5000144225908859E9	0.08 1.229185007837379	0.08 0.5838304717680751	0.08 0.6850938946044698	0.08 1.4516742741186084	0.08 0.702374985382483	0.08 0.8278488029534286	0.08 1.7828246282545966E14	0.08 1.500024873738681E9	0.08 1.5002223422115474E9	0.08 1.3005573965028843	0.08 0.9090982446246221	0.08 1.1061915856270899	0.08 8.040347183033225E14	0.08 1.5022262255570462E9	0.08 1.8438108087061925E9	0.08 1.2755234162234492	0.08 0.9329353666839841	0.08 1.1362597555556482	0.08 8.897274040556772E14	0.08 1.5038755094197874E9	0.08 2.3942937851531887E9	0.08 1.1906568933550927	0.08 1.246810099739906	0.08 1.3613728829618479	0.08 1.207222999663494E15	0.08 4.565624873272742E10	0.08 1.1730039664119557E13
0.08100000000000002 0.9181166647332519	0.08100000000000002 0.43248181208395575	0.08100000000000002 0.5070911599779402	0.08100000000000002 1.5107885165455308E9	0.08100000000000002 1.5000007057778451E9	0.08100000000000002 1.5000015072878199E9	0.08100000000000002 3.3434579690913193E10	0.08100000000000002 1.5000038709389918E9	0.08100000000000002 1.5000156345648541E9	0.08100000000000002 1.2392479712428601	0.08100000000000002 0.585746929036282	0.08100000000000002 0.689217236908152	0.08100000000000002 1.453233328530085	0.08100000000000002 0.7043223760026569	0.08100000000000002 0.8326912216697435	0.08100000000000002 2.3347899617353047E14	0.08100000000000002 1.500026562981409E9	0.08100000000000002 1.500253889922012E9	0.08100000000000002 1.2967050009058516	0.08100000000000002 0.913235308305679	0.08100000000000002 1.114821827158031	0.08100000000000002 8.041229238218356E14	0.08100000000000002 1.5024874846744561E9	0.08100000000000002 1.9613062692096252E9	0.08100000000000002 1.2717518865996515	0.08100000000000002 0.9376177617818895	0.08100000000000002 1.1453013769341025	0.08100000000000002 8.898989419409951E14	0.08100000000000002 1.5043863434477878E9	0.08100000000000002 2.732366394138742E9	0.08100000000000002 1.18891180493421	0.08100000000000002 1.2550898177522276	0.08100000000000002 1.3616273878850924	0.08100000000000002 1.2072264799881375E15	0.08100000000000002 6.221324916267243E10	0.08100000000000002 1.2953306498807996E13
0.082 0.9246668555551141	0.082 0.4333996907147517	0.082 0.5093009637734207	0.082 1.5146298241767313E9	0.082 1.5000007252485678E9	0.082 1.500001582481364E9	0.082 4.8192693072448784E10	0.082 1.5000040468993785E9	0.082 1.5000169560544922E9	0.082 1.2491634749272924	0.082 0.5875670890563098	0.082 0.6932140808554825	0.082 1.4523067355808186	0.082 0.7061680950928837	0.082 0.8374585719590817	0.082 2.896447163033005E14	0.082 1.500028321431326E9	0.082 1.5002894665059624E9	0.082 1.2930496793948363	0.082 0.9174512610529773	0.082 1.1233505224106528	0.082 8.041853156377121E14	0.082 1.502780680224009E9	0.082 2.1199072642010877E9	0.082 1.2681867804242613	0.082 0.9423700155239585	0.082 1.154236166740886	0.082 8.900688027122582E14	0.082 1.5049707164173315E9	0.082 3.198680749408437E9	0.082 1.187263417961975	0.082 1.2632593898179811	0.082 1.3618995255282114	0.082 1.2072303109451578E15	0.082 8.514220648390082E10	0.082 1.4183472097665365E13
0.083 0.9312170463769798	0.083 0.43431756934554944	0.083 0.511510767568903	0.083 1.518471131807932E9	0.083 1.5000007447192903E9	0.083 1.5000016576749084E9	0.083 6.81756019691441E10	0.083 1.500004228468253E9	0.083 1.5000183853737164E9	0.083 1.2589317757721288	0.083 0.5892908501672496	0.083 0.6970847904849	0.083 1.4491495452382699	0.083 0.707915956197982	0.083 0.8421631001490182	0.083 3.4143439950699406E14	0.083 1.5000301482387195E9	0.083 1.5003295421689148E9	0.083 1.2895836015127875	0.083 0.9217405355087456	0.083 1.131778746699001	0.083 8.04226908652454E14	0.083 1.5031105412026238E9	0.083 2.3326083931558185E9	0.083 1.2647947845349767	0.083 0.9471798377111638	0.083 1.163065265437953	0.083 8.902160195873308E14	0.083 1.5056447383998697E9	0.083 3.8659880628493266E9	0.083 1.1857044919540582	0.083 1.2713244721949293	0.083 1.362128420970289	0.083 1.207231281027281E15	0.083 1.1604992107622798E11	0.083 1.5426060930334236E13
0.084 0.9377672371988419	0.084 0.43523544797634894	0.084 0.5137205713643871	0.084 1.5223124394391322E9	0.084 1.5000007641900127E9	0.084 1.5000017328684528E9	0.084 9.610102254681549E10	0.084 1.5000044155153198E9	0.084 1.5000199298385162E9	0.084 1.268556740664926	0.084 0.5909226086882784	0.084 0.7008321985786834	0.084 1.4441510552742178	0.084 0.7095697292570824	0.084 0.846814919368323	0.084 3.859502711199017E14	0.084 1.5000320424055023E9	0.084 1.5003746347713797E9	0.084 1.2862991292685342	0.084 0.9260945368019433	0.084 1.140107718630147	0.084 8.04279573267416E14	0.084 1.5034822662026896E9	0.084 2.613922025797478E9	0.084 1.261564270420421	0.084 0.9520430578797514	0.084 1.1717895427737366	0.084 8.903182597738499E14	0.084 1.5064176683611372E9	0.084 4.76106503219662E9	0.084 1.1842255645140467	0.084 1.279288203734807	0.084 1.3623329058669524	0.084 1.2072302561241248E15	0.084 1.578431700654496E11	0.084 1.668152626191273E13
0.085 0.9443174280207076	0.085 0.4361533266071449	0.085 0.5159303751598676	0.085 1.5261537470703325E9	0.085 1.5000007836607354E9	0.085 1.5000018080619972E9	0.085 1.3744456911386218E11	0.085 1.5000046078678043E9	0.085 1.5000215995508363E9	0.085 1.2780425491380987	0.085 0.5924675715140841	0.085 0.7044597045097012	0.085 1.4377953930032517	0.085 0.7111332345040102	0.085 0.8514213377574817	0.085 4.2162398213298406E14	0.085 1.5000340027237487E9	0.085 1.5004253458984582E9	0.085 1.2831712311957721	0.085 0.9305120710054942	0.085 1.148338205195894	0.085 8.043195333028732E14	0.085 1.5039026371345606E9	0.085 2.9933479118912997E9	0.085 1.258481835866145	0.085 0.9569525430085966	0.085 1.1804097583002244	0.085 8.903710433432485E14	0.085 1.5073049982398942E9	0.085 5.961967829985818E9	0.085 1.182816543415572	0.085 1.28715109119761	0.085 1.3625706826303938	0.085 1.2072282968073278E15	0.085 2.1507965777725623E11	0.085 1.794738562243703E13
0.08600000000000001 0.9508676188425715	0.08600000000000001 0.43707120523794263	0.08600000000000001 0.5181401789553517	0.08600000000000001 1.529995054701533E9	0.08600000000000001 1.5000008031314576E9	0.08600000000000001 1.5000018832555416E9	0.08600000000000001 1.955265942136665E11	0.08600000000000001 1.500004805448966E9	0.08600000000000001 1.5000233984438114E9	0.08600000000000001 1.2873906070900594	0.08600000000000001 0.5939276750962312	0.08600000000000001 0.70796864959767	0.08600000000000001 1.430663477424413	0.08600000000000001 0.7126103413563305	0.08600000000000001 0.8559863193820787	0.08600000000000001 4.488441709192301E14	0.08600000000000001 1.5000360277466488E9	0.08600000000000001 1.5004823746845448E9	0.08600000000000001 1.2801901821545512	0.08600000000000001 0.9349836221243129	0.08600000000000001 1.156471388935251	0.08600000000000001 8.043587378081232E14	0.08600000000000001 1.504378460194756E9	0.08600000000000001 3.496102272801725E9	0.08600000000000001 1.2555478710894503	0.08600000000000001 0.9619001865921808	0.08600000000000001 1.1889260608533254	0.08600000000000001 8.904256692133695E14	0.08600000000000001 1.5083346497934103E9	0.08600000000000001 7.659889315258535E9	0.08600000000000001 1.1814698897562605	0.08600000000000001 1.294916880422213	0.08600000000000001 1.3628242549445408	0.08600000000000001 1.2072275204726542E15	0.08600000000000001 2.913442700949686E11	0.08600000000000001 1.922782994823592E13
0.08700000000000001 0.9574178096644337	0.08700000000000001 0.43798908386874036	0.08700000000000001 0.5203499827508358	0.08700000000000001 1.5338363623327334E9	0.08700000000000001 1.5000008226021805E9	0.08700000000000001 1.500001958449086E9	0.08700000000000001 2.797164769510512E11	0.08700000000000001 1.5000050080660813E9	0.08700000000000001 1.500025335178257E9	0.08700000000000001 1.2966039218502976	0.08700000000000001 0.5953072834947326	0.08700000000000001 0.7113622073272863	0.08700000000000001 1.423160845676775	0.08700000000000001 0.714005028429411	0.08700000000000001 0.8605133956492628	0.08700000000000001 4.683690587932374E14	0.08700000000000001 1.500038116056325E9	0.08700000000000001 1.5005464411652188E9	0.08700000000000001 1.2773460073350718	0.08700000000000001 0.9394986246729173	0.08700000000000001 1.1645084614674976	0.08700000000000001 8.044064075842148E14	0.08700000000000001 1.5049174131283536E9	0.08700000000000001 4.153206933453438E9	0.08700000000000001 1.2527429219426471	0.08700000000000001 0.9668792827612362	0.08700000000000001 1.1973394779589865	0.08700000000000001 8.904531824495242E14	0.08700000000000001 1.5095166609235888E9	0.08700000000000001 9.883242807155697E9	0.08700000000000001 1.1801780241604147	0.08700000000000001 1.302586171512437	0.08700000000000001 1.363115541762638	0.08700000000000001 1.2072269830279318E15	0.08700000000000001 3.952448026996289E11	0.08700000000000001 2.052328714500104E13
0.08800000000000001 0.9639680004862958	0.08800000000000001 0.4389069624995381	0.08800000000000001 0.5225597865463181	0.08800000000000001 1.537677669963934E9	0.08800000000000001 1.5000008420729027E9	0.08800000000000001 1.5000020336426303E9	0.08800000000000001 4.0098963147391925E11	0.08800000000000001 1.5000052155844996E9	0.08800000000000001 1.5000274147272472E9	0.08800000000000001 1.3056834013041465	0.08800000000000001 0.596608824237916	0.08800000000000001 0.7146423138253111	0.08800000000000001 1.4156701605533746	0.08800000000000001 0.7153216361430763	0.08800000000000001 0.8650023111168563	0.08800000000000001 4.8190939846213575E14	0.08800000000000001 1.5000402659658253E9	0.08800000000000001 1.5006184385371568E9	0.08800000000000001 1.2746274983302248	0.08800000000000001 0.9440552801748607	0.08800000000000001 1.172449789684907	0.08800000000000001 8.044437968547419E14	0.08800000000000001 1.5055352510837655E9	0.08800000000000001 5.072502731223512E9	0.08800000000000001 1.2500586931784836	0.08800000000000001 0.9718818741062298	0.08800000000000001 1.2056500215843498	0.08800000000000001 8.904607856393218E14	0.08800000000000001 1.510879423454015E9	0.08800000000000001 1.2865881968125956E10	0.08800000000000001 1.17893406373378	0.08800000000000001 1.3101596771397288	0.08800000000000001 1.3634537660344455	0.08800000000000001 1.2072269309413855E15	0.08800000000000001 5.3522772331214246E11	0.08800000000000001 2.1835738980862984E13
0.08900000000000001 0.9705181913081615	0.08900000000000001 0.43982484113033404	0.08900000000000001 0.5247695903418022	0.08900000000000001 1.5415189775951345E9	0.08900000000000001 1.500000861543625E9	0.08900000000000001 1.5000021088361747E9	0.08900000000000001 5.699067591245006E11	0.08900000000000001 1.5000054278832319E9	0.08900000000000001 1.5000296416724432E9	0.08900000000000001 1.314629798983165	0.08900000000000001 0.597834543950511	0.08900000000000001 0.7178107380559089	0.08900000000000001 1.4084570330837982	0.08900000000000001 0.7165646710008451	0.08900000000000001 0.869452403647581	0.08900000000000001 4.9124705383714725E14	0.08900000000000001 1.5000424757863126E9	0.08900000000000001 1.5006993287364886E9	0.08900000000000001 1.2720225350432406	0.08900000000000001 0.9486443380306673	0.08900000000000001 1.1802965806296042	0.08900000000000001 8.044797907800519E14	0.08900000000000001 1.5062379843216314E9	0.08900000000000001 6.272081251642834E9	0.08900000000000001 1.247493054740871	0.08900000000000001 0.9768989309031282	0.08900000000000001 1.2138567145406354	0.08900000000000001 8.904682937277212E14	0.08900000000000001 1.5124682810940323E9	0.08900000000000001 1.704867159396789E10	0.08900000000000001 1.1777318647083233	0.08900000000000001 1.3176380267453878	0.08900000000000001 1.3638383063421164	0.08900000000000001 1.207228308939228E15	0.08900000000000001 7.208382893702278E11	0.08900000000000001 2.3168328104986617E13
0.09000000000000001 0.9770683821300237	0.09000000000000001 0.4407427197611318	0.09000000000000001 0.5269793941372862	0.09000000000000001 1.545360285226335E9	0.09000000000000001 1.5000008810143478E9	0.09000000000000001 1.500002184029719E9	0.09000000000000001 8.128933600522681E11	0.09000000000000001 1.5000056447314353E9	0.09000000000000001 1.5000320239961312E9	0.09000000000000001 1.3234432187136305	0.09000000000000001 0.5989883093114772	0.09000000000000001 0.7208706677764622	0.09000000000000001 1.401600879556308	0.09000000000000001 0.7177388517399512	0.09000000000000001 0.8738646854497416	0.09000000000000001 4.9690478751047206E14	0.09000000000000001 1.5000447439640071E9	0.09000000000000001 1.5007901437497387E9	0.09000000000000001 1.26952063312969	0.09000000000000001 0.953258898812499	0.09000000000000001 1.1880496855328593	0.09000000000000001 8.045145091231989E14	0.09000000000000001 1.5070364533171628E9	0.09000000000000001 7.820146912043263E9	0.09000000000000001 1.2450325876506545	0.09000000000000001 0.9819233869154784	0.09000000000000001 1.2219603908570553	0.09000000000000001 8.904724274962806E14	0.09000000000000001 1.5142975373906434E9	0.09000000000000001 2.249342371446508E10	0.09000000000000001 1.1765665946737682	0.09000000000000001 1.325020973439229	0.09000000000000001 1.3642709117787168	0.09000000000000001 1.2072299175356448E15	0.09000000000000001 9.74041971904866E11	0.09000000000000001 2.4523209244616867E13
0.09100000000000001 0.9836185729518858	0.09100000000000001 0.4416605983919295	0.09100000000000001 0.5291891979327685	0.09100000000000001 1.5492015928575354E9	0.09100000000000001 1.5000009004850702E9	0.09100000000000001 1.5000022592232635E9	0.09100000000000001 1.1467231015545347E12	0.09100000000000001 1.5000058660537088E9	0.09100000000000001 1.5000345638068027E9	0.09100000000000001 1.3321223154884398	0.09100000000000001 0.6000711412682209	0.09100000000000001 0.723823041135744	0.09100000000000001 1.3950875898313901	0.09100000000000001 0.7188491319360422	0.09100000000000001 0.8782384835630088	0.09100000000000001 4.998575364028667E14	0.09100000000000001 1.5000470688484588E9	0.09100000000000001 1.5008920167575765E9	0.09100000000000001 1.267120245577508	0.09100000000000001 0.9578933535871554	0.09100000000000001 1.1957092663034592	0.09100000000000001 8.045464865328745E14	0.09100000000000001 1.507953610774931E9	0.09100000000000001 9.936345759033525E9	0.09100000000000001 1.2426713034767713	0.09100000000000001 0.9869485071625048	0.09100000000000001 1.229958617651639	0.09100000000000001 8.904750635454018E14	0.09100000000000001 1.5164182279692736E9	0.09100000000000001 2.986386320572261E10	0.09100000000000001 1.1754335846867248	0.09100000000000001 1.332307832770936	0.09100000000000001 1.3647475625134176	0.09100000000000001 1.2072317509156052E15	0.09100000000000001 1.310023646552843E12	0.09100000000000001 2.5903897040268336E13
0.092 0.9901687637737515	0.092 0.44257847702272723	0.092 0.531399001728249	0.092 1.553042900488736E9	0.092 1.500000919955793E9	0.092 1.5000023344168074E9	0.092 1.609392923665438E12	0.092 1.500006091641665E9	0.092 1.5000372675225186E9	0.092 1.3406647879675502	0.092 0.6010861653057544	0.092 0.7266705871649135	0.092 1.3889387114837133	0.092 0.7199012336886979	0.092 0.8825702777540334	0.092 5.0144942733834E14	0.092 1.5000494486817126E9	0.092 1.5010065246831586E9	0.092 1.2648085943420666	0.092 0.9625404717309207	0.092 1.2032763510821693	0.092 8.045762495800016E14	0.092 1.508997188656131E9	0.092 1.2650015836674664E10	0.092 1.2404047107875682	0.092 0.9919680105602096	0.092 1.2378478091510976	0.092 8.904767219360044E14	0.092 1.5188926756639612E9	0.092 4.002901280333911E10	0.092 1.1743290731287699	0.092 1.33949701037887	0.092 1.3652631478549138	0.092 1.2072335592016562E15	0.092 1.7572671529269187E12	0.092 2.731321909953594E13
0.09300000000000001 0.9967189545956154	0.09300000000000001 0.4434963556535232	0.09300000000000001 0.5336088055237314	0.09300000000000001 1.5568842081199365E9	0.09300000000000001 1.5000009394265153E9	0.09300000000000001 1.5000024096103518E9	0.09300000000000001 2.2646523361910283E12	0.09300000000000001 1.5000063212757075E9	0.09300000000000001 1.5000401407865143E9	0.09300000000000001 1.3490640042465065	0.09300000000000001 0.6020362258132499	0.09300000000000001 0.72941603628687	0.09300000000000001 1.3832252429495488	0.09300000000000001 0.7209003858125866	0.09300000000000001 0.8868582409365073	0.09300000000000001 5.028981316416499E14	0.09300000000000001 1.5000518817689896E9	0.09300000000000001 1.501134980895548E9	0.09300000000000001 1.2625804450400748	0.09300000000000001 0.9671949433957385	0.09300000000000001 1.2107500320322968	0.09300000000000001 8.046038645958138E14	0.09300000000000001 1.5101926968047826E9	0.09300000000000001 1.6290933529777832E10	0.09300000000000001 1.2382233623267878	0.09300000000000001 0.9969741133967522	0.09300000000000001 1.2456281962350664	0.09300000000000001 8.904824135602809E14	0.09300000000000001 1.5217458369437463E9	0.09300000000000001 5.317825557155589E10	0.09300000000000001 1.1732500266194732	0.09300000000000001 1.3465858597259404	0.09300000000000001 1.3658116389916932	0.09300000000000001 1.2072354640509192E15	0.09300000000000001 2.358553590671109E12	0.09300000000000001 2.8753225971604156E13
0.09400000000000001 1.0032691454174776	0.09400000000000001 0.4444142342843227	0.09400000000000001 0.5358186093192154	0.09400000000000001 1.560725515751137E9	0.09400000000000001 1.500000958897238E9	0.09400000000000001 1.5000024848038962E9	0.09400000000000001 3.1808145793589263E12	0.09400000000000001 1.500006554772062E9	0.09400000000000001 1.5000431883002424E9	0.09400000000000001 1.3573118903855201	0.09400000000000001 0.6029236986484614	0.09400000000000001 0.7320617429224958	0.09400000000000001 1.3779271868155716	0.09400000000000001 0.7218520982231622	0.09400000000000001 0.8911018138515088	0.09400000000000001 5.0481088168399806E14	0.09400000000000001 1.5000543665989194E9	0.09400000000000001 1.5012787708348923E9	0.09400000000000001 1.260440587042079	0.09400000000000001 0.971855024482287	0.09400000000000001 1.2181251783678269	0.09400000000000001 8.046298561320346E14	0.09400000000000001 1.5115984753256853E9	0.09400000000000001 2.1798474157021523E10	0.09400000000000001 1.236123350780523	0.09400000000000001 1.0019631492637542	0.09400000000000001 1.2532901405407832	0.09400000000000001 8.904893709927611E14	0.09400000000000001 1.525066839987015E9	0.09400000000000001 7.106942326093762E10	0.09400000000000001 1.1721941766043456	0.09400000000000001 1.3535716925925625	0.09400000000000001 1.3663810734085429	0.09400000000000001 1.2072367998085395E15	0.09400000000000001 3.148395824443853E12	0.09400000000000001 3.0227444094812465E13
0.095 1.0018066580762897	0.095 0.4402942036466895	0.095 0.5328873955328239	0.095 1.562160146880501E9	0.095 1.5000009685969346E9	0.095 1.5000025228965466E9	0.095 4.450435078798158E12	0.095 1.5000067919356675E9	0.095 1.5000464146032758E9	0.095 1.3653963522003059	0.095 0.6037509353721235	0.095 0.7346102053609398	0.095 1.3729011509526527	0.095 0.722763613203127	0.095 0.895302199029433	0.095 5.063304777724733E14	0.095 1.500056902248532E9	0.095 1.5014399749654727E9	0.095 1.2583787971032114	0.095 0.9765136304553961	0.095 1.2254029840305085	0.095 8.046540624617632E14	0.095 1.5132236943133893E9	0.095 2.919901432448716E10	0.095 1.2341002339560765	0.095 1.006930928103734	0.095 1.2608252464748366	0.095 8.90495720515182E14	0.095 1.528937458136382E9	0.095 9.526707046682417E10	0.095 1.1711592653014575	0.095 1.3604481320892985	0.095 1.3669665467173209	0.095 1.2072377582241205E15	0.095 4.1972137863897544E12	0.095 3.1737484821674215E13
0.09600000000000002 0.9983410011943397	0.09600000000000002 0.43491469569194674	0.09600000000000002 0.5286709273509684	0.09600000000000002 1.5629931088844056E9	0.09600000000000002 1.5000009758538756E9	0.09600000000000002 1.5000025517139738E9	0.09600000000000002 6.219776733214378E12	0.09600000000000002 1.5000070325594585E9	0.09600000000000002 1.5000498237798154E9	0.09600000000000002 1.3732957686691725	0.09600000000000002 0.6045202146859436	0.09600000000000002 0.7370641909136451	0.09600000000000002 1.3681793680563699	0.09600000000000002 0.7236401440525482	0.09600000000000002 0.8994577446971652	0.09600000000000002 5.085714826385706E14	0.09600000000000002 1.5000594870297408E9	0.09600000000000002 1.5016198886928566E9	0.09600000000000002 1.2563899467066966	0.09600000000000002 0.981165489126897	0.09600000000000002 1.2325824965827001	0.09600000000000002 8.046765547557584E14	0.09600000000000002 1.5150942103508599E9	0.09600000000000002 3.882876873598891E10	0.09600000000000002 1.23214674394639	0.09600000000000002 1.011870493469952	0.09600000000000002 1.2682316838780912	0.09600000000000002 8.905043097807019E14	0.09600000000000002 1.5334006098263514E9	0.09600000000000002 1.2631468668684348E11	0.09600000000000002 1.1701437221085156	0.09600000000000002 1.367207934996066	0.09600000000000002 1.3675609213767599	0.09600000000000002 1.207238494485826E15	0.09600000000000002 5.582711438598715E12	0.09600000000000002 3.3284960976559715E13
0.097 0.9948753443123861	0.097 0.429535187737204	0.097 0.5244544591691076	0.097 1.5638260708883104E9	0.097 1.5000009831108165E9	0.097 1.500002580531401E9	0.097 8.653100854748875E12	0.097 1.5000072764455678E9	0.097 1.500053419689112E9	0.097 1.3809845728121593	0.097 0.6052337205180089	0.097 0.7394264777111266	0.097 1.3637076011569738	0.097 0.7244901896158238	0.097 0.9035697101908253	0.097 5.1088615970073756E14	0.097 1.5000621208096063E9	0.097 1.5018211357650423E9	0.097 1.2544689073358013	0.097 0.9858053283086177	0.097 1.23966276358676	0.097 8.046974041847785E14	0.097 1.5172358800210633E9	0.097 5.1023952095340485E10	0.097 1.2302605588876103	0.097 1.0167801030514694	0.097 1.2754868368146814	0.097 8.905136302666042E14	0.097 1.5385890113851848E9	0.097 1.6759718678848895E11	0.097 1.1691465025683057	0.097 1.3738422418048648	0.097 1.3681562750623213	0.097 1.2072391684635715E15	0.097 7.396318935596817E12	0.097 3.487129341800453E13
0.098 0.9914096874304379	0.098 0.4241556797824648	0.098 0.5202379909872468	0.098 1.5646590328922155E9	0.098 1.500000990367757E9	0.098 1.500002609348828E9	0.098 1.1964202500420256E13	0.098 1.5000075233943222E9	0.098 1.5000572056245694E9	0.098 1.388427050462652	0.098 0.6058931576347062	0.098 0.7416997182586931	0.098 1.3594423225262338	0.098 0.7253213516837596	0.098 0.9076386715329674	0.098 5.130146942421589E14	0.098 1.500064803009978E9	0.098 1.5020459735311134E9	0.098 1.25261055047375	0.098 0.9904278758123892	0.098 1.2466428326050645	0.098 8.047166819195828E14	0.098 1.5196745599069645E9	0.098 6.6120779106356026E10	0.098 1.2284386726190766	0.098 1.0216572750125392	0.098 1.2825714183092698	0.098 8.905225855720471E14	0.098 1.5446218929593542E9	0.098 2.2205496212255145E11	0.098 1.1681662551086118	0.098 1.3803360355145022	0.098 1.3687483995520564	0.098 1.2072395109409265E15	0.098 9.78012447564965E12	0.098 3.649758103073402E13
0.099 0.9879440305484861	0.099 0.4187761718277221	0.099 0.5160215228053895	0.099 1.5654919948961203E9	0.099 1.500000997624698E9	0.099 1.5000026381662555E9	0.099 1.6446369439161494E13	0.099 1.5000077731754816E9	0.099 1.5000611840012543E9	0.099 1.3955609186943567	0.099 0.6064956496976324	0.099 0.7438829369139404	0.099 1.3553545842419394	0.099 0.7261345170006406	0.099 0.9116587952301236	0.099 5.151478002738069E14	0.099 1.5000675328737016E9	0.099 1.5022964732774985E9	0.099 1.2503959731112877	0.099 0.9946828550624707	0.099 1.2531963752938138	0.099 8.047343961067629E14	0.099 1.5225009432613688E9	0.099 8.779273162784727E10	0.099 1.2266773774840436	0.099 1.0264987694053422	0.099 1.289469554017038	0.099 8.905305017763368E14	0.099 1.5516046595517051E9	0.099 2.9217270786430457E11	0.099 1.167202222560614	0.099 1.386673684295963	0.099 1.3693347876115665	0.099 1.207239909571442E15	0.099 1.2883489350056389E13	0.099 3.816391153864797E13
0.1 0.9844783736665361	0.1 0.41339666387297935	0.1 0.5118050546235287	0.1 1.566324956900025E9	0.1 1.5000010048816385E9	0.1 1.5000026669836826E9	0.1 2.2410845265348527E13	0.1 1.500008025557457E9	0.1 1.500065357032947E9	0.1 1.4023197318011524	0.1 0.6070379807115893	0.1 0.7459749620424487	0.1 1.3514124134805412	0.1 0.7268978084341695	0.1 0.9155915109241013	0.1 5.1690026764323306E14	0.1 1.500070312336304E9	0.1 1.5025766894577193E9	0.1 1.2477693135034746	0.1 0.9985246122927718	0.1 1.2592766076369228	0.1 8.047504715150922E14	0.1 1.525700551196009E9	0.1 1.1621693635301953E11	0.1 1.224838644424799	0.1 1.0311917072680634	0.1 1.2960408348047059	0.1 8.905382102926922E14	0.1 1.559714767639596E9	0.1 3.83622147741941E11	0.1 1.166174254261267	0.1 1.392767253620213	0.1 1.369854145298322	0.1 1.207240467280164E15	0.1 1.690056827259173E13	0.1 3.986737322550989E13
0.101 0.9810127167845843	0.101 0.4080171559182384	0.101 0.5075885864416714	0.101 1.56715791890393E9	0.101 1.5000010121385794E9	0.101 1.5000026958011098E9	0.101 3.0214844367142453E13	0.101 1.5000082801654146E9	0.101 1.5000697248436058E9	0.101 1.4085747233096937	0.101 0.6074801787785971	0.101 0.7479407454210287	0.101 1.3475792206152404	0.101 0.7276180321708798	0.101 0.9194367380745581	0.101 5.1826057230244825E14	0.101 1.5000731405478733E9	0.101 1.5028886542532206E9	0.101 1.244981683092436	0.101 1.0021628912178135	0.101 1.2650798572833528	0.101 8.047649198473988E14	0.101 1.5292247928253312E9	0.101 1.4925929314136987E11	0.101 1.2228554980314454	0.101 1.0356815143598288	0.101 1.302203991167569	0.101 8.905450587411858E14	0.101 1.5691151077965927E9	0.101 5.0117233327065436E11	0.101 1.164861460517879	0.101 1.398404488516742	0.101 1.3701387025282363	0.101 1.2072410099176422E15	0.101 2.2072481191471977E13	0.101 4.159999634519846E13
0.102 0.9775470599026344	0.102 0.40263764796349744	0.102 0.5033721182598123	0.102 1.5679908809078348E9	0.102 1.50000101939552E9	0.102 1.5000027246185367E9	0.102 4.013477245738652E13	0.102 1.5000085351865718E9	0.102 1.5000742710126822E9	0.102 1.4136782916366775	0.102 0.6073998497180346	0.102 0.7493886251478719	0.102 1.3432881508400198	0.102 0.7278584492627038	0.102 0.9227796207460264	0.102 5.192955202427381E14	0.102 1.500076008532689E9	0.102 1.5032350819064262E9	0.102 1.2420330818781684	0.102 1.0055976918376066	0.102 1.270606124233125	0.102 8.047777411036821E14	0.102 1.5330736681493359E9	0.102 1.869198019928987E11	0.102 1.22064770106899	0.102 1.0399028992121577	0.102 1.3078631003088814	0.102 8.905503027684369E14	0.102 1.5799839253057792E9	0.102 6.501810712715118E11	0.102 1.1630925086403918	0.102 1.403410973938132	0.102 1.370064192171749	0.102 1.2072416126923165E15	0.102 2.8675099019899582E13	0.102 4.335444666569015E13
0.10300000000000001 0.9740814030206826	0.10300000000000001 0.3972581400087565	0.10300000000000001 0.4991556500779515	0.10300000000000001 1.5688238429117398E9	0.10300000000000001 1.5000010266524608E9	0.10300000000000001 1.5000027534359639E9	0.10300000000000001 5.2580542083074555E13	0.10300000000000001 1.5000087897354102E9	0.10300000000000001 1.5000789891228108E9	0.10300000000000001 1.4173013802868288	0.10300000000000001 0.6066232234722149	0.10300000000000001 0.7501593853473318	0.10300000000000001 1.3380497864747936	0.10300000000000001 0.7272452056972432	0.10300000000000001 0.9252640062610409	0.10300000000000001 5.20043925485913E14	0.10300000000000001 1.5000789086221528E9	0.10300000000000001 1.5036186770624905E9	0.10300000000000001 1.2389235098606752	0.10300000000000001 1.0088290141521545	0.10300000000000001 1.2758554084862253	0.10300000000000001 8.047889352839428E14	0.10300000000000001 1.537247177168023E9	0.10300000000000001 2.2919846290760663E11	0.10300000000000001 1.2169452907222782	0.10300000000000001 1.0428142942877257	0.10300000000000001 1.3120320585463636	0.10300000000000001 8.905532021608921E14	0.10300000000000001 1.5920962485260408E9	0.10300000000000001 8.264718480651338E11	0.10300000000000001 1.1599594554792345	0.10300000000000001 1.4070006092919902	0.10300000000000001 1.368959012444349	0.10300000000000001 1.2072422565946582E15	0.10300000000000001 3.650342925769695E13	0.10300000000000001 4.5059394092791586E13
0.10400000000000001 0.9706157461387326	0.10400000000000001 0.3918786320540155	0.10400000000000001 0.4949391818960942	0.10400000000000001 1.5696568049156444E9	0.10400000000000001 1.5000010339094014E9	0.10400000000000001 1.500002782253391E9	0.10400000000000001 6.768467206736285E13	0.10400000000000001 1.5000090417649322E9	0.10400000000000001 1.5000838468435535E9	0.10400000000000001 1.4189227344479027	0.10400000000000001 0.6048291149634055	0.10400000000000001 0.7499593873424102	0.10400000000000001 1.331684426662135	0.10400000000000001 0.7256528243730918	0.10400000000000001 0.9267703812008419	0.10400000000000001 5.2044433739174944E14	0.10400000000000001 1.5000818215661128E9	0.10400000000000001 1.504038257651244E9	0.10400000000000001 1.232146431638152	0.10400000000000001 1.0089858039810187	0.10400000000000001 1.2781763550783962	0.10400000000000001 8.047978376839825E14	0.10400000000000001 1.5412373302420013E9	0.10400000000000001 2.73608214552125E11	0.10400000000000001 1.211364648861788	0.10400000000000001 1.044101776592572	0.10400000000000001 1.3143778690081538	0.10400000000000001 8.905530681038844E14	0.10400000000000001 1.6055719124471512E9	0.10400000000000001 1.0345448684702274E12	0.10400000000000001 1.1544587391603391	0.10400000000000001 1.4083007282824722	0.10400000000000001 1.3660829653007402	0.10400000000000001 1.2072428118799762E15	0.10400000000000001 4.540026925202299E13	0.10400000000000001 4.663918698791224E13
0.105 0.9671500892567808	0.105 0.38649912409927367	0.105 0.49072271371423515	0.105 1.5704897669195492E9	0.105 1.5000010411663423E9	0.105 1.5000028110708182E9	0.105 8.21505072940262E13	0.105 1.500009281937892E9	0.105 1.5000885710359092E9	0.105 1.4183389079974331	0.105 0.6018027018805592	0.105 0.7486304963158874	0.105 1.3235524245416697	0.105 0.7225530591078266	0.105 0.9268478137269218	0.105 5.2071060665008875E14	0.105 1.5000845635813267E9	0.105 1.50445680819832E9	0.105 1.2237696640570936	0.105 1.0077611325529992	0.105 1.2791324778011584	0.105 8.048048402823159E14	0.105 1.545343690733341E9	0.105 3.216156861584828E11	0.105 1.2031776777781635	0.105 1.0431652528983575	0.105 1.3143163314617672	0.105 8.905494028777086E14	0.105 1.6202646306609888E9	0.105 1.273026033403953E12	0.105 1.1455192269855763	0.105 1.4063810919815003	0.105 1.3606525513968206	0.105 1.2072431005952075E15	0.105 5.498358715445956E13	0.105 4.800737747255079E13
0.10600000000000001 0.9636844323748308	0.10600000000000001 0.3811196161445318	0.10600000000000001 0.4865062455323761	0.10600000000000001 1.571322728923454E9	0.10600000000000001 1.5000010484232829E9	0.10600000000000001 1.5000028398882453E9	0.10600000000000001 9.5656037568403E13	0.10600000000000001 1.5000095066687217E9	0.10600000000000001 1.5000930879896376E9	0.10600000000000001 1.414891831762616	0.10600000000000001 0.5971160136439915	0.10600000000000001 0.7457853896710622	0.10600000000000001 1.3133571965603528	0.10600000000000001 0.7177286711762632	0.10600000000000001 0.9252863229213508	0.10600000000000001 5.208117705696255E14	0.10600000000000001 1.5000871303563302E9	0.10600000000000001 1.5048770328324172E9	0.10600000000000001 1.2124376151217993	0.10600000000000001 1.0039946158393844	0.10600000000000001 1.2777191668814138	0.10600000000000001 8.048095676727645E14	0.10600000000000001 1.548902055300662E9	0.10600000000000001 3.641458669961826E11	0.10600000000000001 1.192385789252575	0.10600000000000001 1.039946989189402	0.10600000000000001 1.3119519456238242	0.10600000000000001 8.905462280388279E14	0.10600000000000001 1.6337716252377162E9	0.10600000000000001 1.4919490719687522E12	0.10600000000000001 1.1334292481450552	0.10600000000000001 1.4014746926663717	0.10600000000000001 1.3529342347474111	0.10600000000000001 1.2072434022290865E15	0.10600000000000001 6.3459869584206734E13	0.10600000000000001 4.912703174389863E13
0.10700000000000001 0.960218775492879	0.10700000000000001 0.37574010818979	0.10700000000000001 0.48228977735051615	0.10700000000000001 1.572155690927359E9	0.10700000000000001 1.5000010556802235E9	0.10700000000000001 1.5000028687056723E9	0.10700000000000001 1.0667075855934295E14	0.10700000000000001 1.5000097096705809E9	0.10700000000000001 1.5000972329941926E9	0.10700000000000001 1.4080706130373164	0.10700000000000001 0.5903831443248864	0.10700000000000001 0.7410905027109971	0.10700000000000001 1.3000098225019299	0.10700000000000001 0.710288121590227	0.10700000000000001 0.92131020763295	0.10700000000000001 5.20883057540593E14	0.10700000000000001 1.500089320761807E9	0.10700000000000001 1.5052470425527387E9	0.10700000000000001 1.1973081477457255	0.10700000000000001 0.9969680729740693	0.10700000000000001 1.2733112416300214	0.10700000000000001 8.048117929470056E14	0.10700000000000001 1.551524707704198E9	0.10700000000000001 3.9599305923331134E11	0.10700000000000001 1.1781242441935431	0.10700000000000001 1.0337263486162618	0.10700000000000001 1.3066123458008034	0.10700000000000001 8.905436144780438E14	0.10700000000000001 1.645547255234603E9	0.10700000000000001 1.6816188543742065E12	0.10700000000000001 1.1170106231542567	0.10700000000000001 1.392563085249484	0.10700000000000001 1.3420730524149738	0.10700000000000001 1.2072435524248232E15	0.10700000000000001 7.0018944442748016E13	0.10700000000000001 4.989934422813753E13
0.108 0.9567531186109273	0.108 0.370360600235049	0.108 0.4780733091686571	0.108 1.5729886529312637E9	0.108 1.5000010629371643E9	0.108 1.5000028975230994E9	0.108 1.1635378060743805E14	0.108 1.5000098911992323E9	0.108 1.5001009865550756E9	0.108 1.3984815282468146	0.108 0.5817797918516385	0.108 0.7347274302070916	0.108 1.2832327223183233	0.108 0.6999945143794752	0.108 0.914720382459806	0.108 5.2096316228867325E14	0.108 1.5000910743919263E9	0.108 1.505547889205708E9	0.108 1.1789335039556645	0.108 0.9871232179718747	0.108 1.2663113032577327	0.108 8.04812216962693E14	0.108 1.553539524062341E9	0.108 4.212565355664999E11	0.108 1.1599781418286836	0.108 1.0241177642729804	0.108 1.2980220851489923	0.108 8.905426511824161E14	0.108 1.654624354554252E9	0.108 1.8229283550972688E12	0.108 1.0965411824440876	0.108 1.37984892246602	0.108 1.3282468977746893	0.108 1.207243662134752E15	0.108 7.50623531162004E13	0.108 5.045873729802657E13
0.10900000000000001 0.9532874617289773	0.10900000000000001 0.3649810922803072	0.10900000000000001 0.47385684098679803	0.10900000000000001 1.5738216149351685E9	0.10900000000000001 1.5000010701941054E9	0.10900000000000001 1.5000029263405266E9	0.10900000000000001 1.2303975016247533E14	0.10900000000000001 1.5000100448604848E9	0.10900000000000001 1.5001041902825043E9	0.10900000000000001 1.3854340825153075	0.10900000000000001 0.570856710442178	0.10900000000000001 0.7262998185237057	0.10900000000000001 1.2634179919191704	0.10900000000000001 0.687170813626536	0.10900000000000001 0.9057991823584084	0.10900000000000001 5.2100845980477356E14	0.10900000000000001 1.5000924685939696E9	0.10900000000000001 1.505799314781234E9	0.10900000000000001 1.1568966663084899	0.10900000000000001 0.9739846381680275	0.10900000000000001 1.256379585462665	0.10900000000000001 8.048129886156859E14	0.10900000000000001 1.5550560876355793E9	0.10900000000000001 4.4016661381734735E11	0.10900000000000001 1.1386720883870263	0.10900000000000001 1.0116160144299586	0.10900000000000001 1.2867864419009694	0.10900000000000001 8.905408577610245E14	0.10900000000000001 1.6624156818557444E9	0.10900000000000001 1.9458875736192896E12	0.10900000000000001 1.0714192552715316	0.10900000000000001 1.3628003159375401	0.10900000000000001 1.31102956175934	0.10900000000000001 1.2072437153590108E15	0.10900000000000001 7.773243894198336E13	0.10900000000000001 5.07515158740518E13
0.11 0.9417539420139001	0.11 0.3552485336616744	0.11 0.4647437846180962	0.11 1.574144879754376E9	0.11 1.5000010709230356E9	0.11 1.5000029394432242E9	0.11 1.2676165373340003E14	0.11 1.500010170514727E9	0.11 1.5001068076439924E9	0.11 1.3691004288539643	0.11 0.5576625908844051	0.11 0.7158684572894733	0.11 1.2411513326825157	0.11 0.6722549246948004	0.11 0.8949975904935821	0.11 5.2104965433040306E14	0.11 1.5000936164520328E9	0.11 1.5060031339698176E9	0.11 1.1313934239081425	0.11 0.9577755391410223	0.11 1.243675608046419	0.11 8.048130990023956E14	0.11 1.5560229492370005E9	0.11 4.5261516009204474E11	0.11 1.1134688336826946	0.11 0.9955963836845401	0.11 1.2723653881219983	0.11 8.905399632152818E14	0.11 1.6675083188194842E9	0.11 2.022302131248848E12	0.11 1.042555916171021	0.11 1.3420877794787662	0.11 1.2910230764670105	0.11 1.2072438547194648E15	0.11 7.955392130026202E13	0.11 5.097670006565959E13
0.111 0.9282034565905422	0.111 0.34442771237706893	0.111 0.45440658120268385	0.111 1.5743407202774088E9	0.111 1.5000010700199633E9	0.111 1.5000029486172395E9	0.111 1.2898584523782081E14	0.111 1.5000102753262622E9	0.111 1.500108941137536E9	0.111 1.3504315666457298	0.111 0.5427675766528735	0.111 0.7039698083773143	0.111 1.216166967992586	0.111 0.655048137098218	0.111 0.8821109620005361	0.111 5.210728130497889E14	0.111 1.500094466651386E9	0.111 1.5061585233103602E9	0.111 1.1032361290226858	0.111 0.9389951648268395	0.111 1.2287178469685616	0.111 8.048132781644044E14	0.111 1.5567845277920337E9	0.111 4.6226931093568506E11	0.111 1.0850520678138986	0.111 0.9765420189740661	0.111 1.255276148218008	0.111 8.905394712920938E14	0.111 1.6706923435153806E9	0.111 2.0671958646885554E12	0.111 1.0097909754806098	0.111 1.3175377827737487	0.111 1.2681030378919944	0.111 1.2072441140516898E15	0.111 8.031397297735542E13	0.111 5.1159737081970195E13
0.11200000000000002 0.9146529711671842	0.11200000000000002 0.33360689109246344	0.11200000000000002 0.4440693777872724	0.11200000000000002 1.5745365608004415E9	0.11200000000000002 1.5000010691168914E9	0.11200000000000002 1.5000029577912545E9	0.11200000000000002 1.2882332059357347E14	0.11200000000000002 1.5000103544573514E9	0.11200000000000002 1.500110464801521E9	0.11200000000000002 1.3290986684676156	0.11200000000000002 0.5258849424601095	0.11200000000000002 0.6903586928755807	0.11200000000000002 1.1870006284954622	0.11200000000000002 0.6341643745598153	0.11200000000000002 0.8658204955384701	0.11200000000000002 5.210746897965618E14	0.11200000000000002 1.5000948185214467E9	0.11200000000000002 1.5062206959928632E9	0.11200000000000002 1.0722519205171475	0.11200000000000002 0.9175372806806843	0.11200000000000002 1.2113959752855266	0.11200000000000002 8.04813370755539E14	0.11200000000000002 1.5572675341025076E9	0.11200000000000002 4.683487332215666E11	0.11200000000000002 1.0540937540047919	0.11200000000000002 0.95492683215135	0.11200000000000002 1.2360274695054256	0.11200000000000002 8.905388967493592E14	0.11200000000000002 1.6727416698998E9	0.11200000000000002 2.0952863124508074E12	0.11200000000000002 0.9743930490521313	0.11200000000000002 1.2900732500112673	0.11200000000000002 1.243136245782888	0.11200000000000002 1.20724436334158E15	0.11200000000000002 8.056253189575966E13	0.11200000000000002 5.12827913493035E13
0.113 0.9011024857438272	0.113 0.32278606980785707	0.113 0.43373217437186007	0.113 1.5747324013234746E9	0.113 1.500001068213819E9	0.113 1.5000029669652698E9	0.113 1.2742552679031873E14	0.113 1.5000104142318726E9	0.113 1.5001115393121688E9	0.113 1.3056518855300938	0.113 0.5074075592356597	0.113 0.6753523064584157	0.113 1.156082249039308	0.113 0.6116841868944078	0.113 0.8480319445382971	0.113 5.210700363899893E14	0.113 1.5000949467595966E9	0.113 1.5062369233987422E9	0.113 1.0381092291873975	0.113 0.8928233753208952	0.113 1.1912087908510083	0.113 8.048133763469021E14	0.113 1.5574357183904157E9	0.113 4.703322793030908E11	0.113 1.0207472505337574	0.113 0.9308349918007144	0.113 1.2147372060072552	0.113 8.905389924630036E14	0.113 1.6735054626706953E9	0.113 2.103179572124221E12	0.113 0.9366744103608768	0.113 1.2598879575621442	0.113 1.2163224452869246	0.113 1.20724463225453E15	0.113 8.059065960383795E13	0.113 5.140147857012383E13
0.114 0.8875520003204711	0.114 0.31196524852325247	0.114 0.42339497095644774	0.114 1.5749282418465075E9	0.114 1.5000010673107471E9	0.114 1.5000029761392853E9	0.114 1.2575742062503098E14	0.114 1.5000104599078076E9	0.114 1.5001122938351831E9	0.114 1.280574790336602	0.114 0.4876699403393707	0.114 0.6592233177749527	0.114 1.1251644513613845	0.114 0.5891896571164783	0.114 0.8302189562186975	0.114 5.210654891300951E14	0.114 1.50009507238262E9	0.114 1.5062527081255832E9	0.114 1.0030429077527039	0.114 0.8668138864522548	0.114 1.169870003384451	0.114 8.048133803397229E14	0.114 1.557516274155559E9	0.114 4.7119390314878357E11	0.114 0.986466209768408	0.114 0.9054385813853689	0.114 1.192408358875067	0.114 8.905418625244844E14	0.114 1.6739064117106485E9	0.114 2.1058104624575098E12	0.114 0.8978936509225797	0.114 1.227993610409797	0.114 1.1885126305482654	0.114 1.207244879765318E15	0.114 8.039584414931911E13	0.114 5.1488075641469055E13
0.115 0.8740015148971114	0.115 0.3011444272386461	0.115 0.41305776754103496	0.115 1.5751240823695407E9	0.115 1.5000010664076748E9	0.115 1.5000029853133006E9	0.115 1.238984618855654E14	0.115 1.500010491682027E9	0.115 1.5001127079173145E9	0.115 1.2540348248471738	0.115 0.46672950438043603	0.115 0.6420329712331717	0.115 1.0942640126868706	0.115 0.5662671897369873	0.115 0.8116768111693908	0.115 5.210641090573834E14	0.115 1.5000951199759357E9	0.115 1.5062552842678874E9	0.115 0.9678676227491385	0.115 0.840286464956054	0.115 1.1480583517448983	0.115 8.048133819754148E14	0.115 1.5575625671180916E9	0.115 4.716593159608871E11	0.115 0.9515366306065824	0.115 0.8789129217773568	0.115 1.1692660731505928	0.115 8.905475998620408E14	0.115 1.6741261288112762E9	0.115 2.1065038958428389E12	0.115 0.858763493805081	0.115 1.1949107068763989	0.115 1.160183906158744	0.115 1.2072450880602448E15	0.115 8.025550751616645E13	0.115 5.156507608254124E13
0.116 0.860451029473754	0.116 0.29032360595404105	0.116 0.4027205641256222	0.116 1.5753199228925734E9	0.116 1.5000010655046024E9	0.116 1.500002994487316E9	0.116 1.229327734473569E14	0.116 1.5000105209664996E9	0.116 1.5001131672171257E9	0.116 1.228954016233041	0.116 0.4470640271987164	0.116 0.6258666967121815	0.116 1.0633635740123575	0.116 0.5433447223574968	0.116 0.7931346661200852	0.116 5.2106272898467156E14	0.116 1.5000951675692515E9	0.116 1.506257860410191E9	0.116 0.933289737417951	0.116 0.8137416145389997	0.116 1.1261873396410529	0.116 8.048133826175101E14	0.116 1.5575874869923205E9	0.116 4.7189109068707104E11	0.116 0.9168274122591902	0.116 0.8519736077253195	0.116 1.1458603973015964	0.116 8.905513173926185E14	0.116 1.6741105625822837E9	0.116 2.104451976573952E12	0.116 0.8202103324867571	0.116 1.1614076232551902	0.116 1.1319627991666121	0.116 1.2072451946709265E15	0.116 8.016689306630858E13	0.116 5.160215663598234E13
0.117 0.8469005440503956	0.117 0.2795027846694347	0.117 0.39238336071021074	0.117 1.5755157634156063E9	0.117 1.5000010646015306E9	0.117 1.5000030036613314E9	0.117 1.2241757655443477E14	0.117 1.5000105434674861E9	0.117 1.5001135319124038E9	0.117 1.2042794156820626	0.117 0.4277922227448484	0.117 0.6099823065452007	0.117 1.0340248240562897	0.117 0.5214884379762641	0.117 0.7752951143806993	0.117 5.210624855889695E14	0.117 1.500095213394871E9	0.117 1.5062612218732634E9	0.117 0.8997947972391542	0.117 0.7876151807101235	0.117 1.1046099784363306	0.117 8.048133828873736E14	0.117 1.5576014597587512E9	0.117 4.720102122456617E11	0.117 0.8830060885384142	0.117 0.8251402707014314	0.117 1.1226567694224272	0.117 8.90553092907142E14	0.117 1.6741520741538339E9	0.117 2.1045031234748738E12	0.117 0.7830775841064133	0.117 1.128194861614004	0.117 1.1044256748401877	0.117 1.2072452073043368E15	0.117 8.0182401350842E13	0.117 5.160801338452325E13
0.11800000000000001 0.8333500586270386	0.11800000000000001 0.26868196338482875	0.11800000000000001 0.38204615729479796	0.11800000000000001 1.5757116039386394E9	0.11800000000000001 1.5000010636984584E9	0.11800000000000001 1.5000030128353465E9	0.11800000000000001 1.222916740231993E14	0.11800000000000001 1.5000105571117644E9	0.11800000000000001 1.5001137513540504E9	0.11800000000000001 1.1805576552731365	0.11800000000000001 0.40942660725073843	0.11800000000000001 0.5945816186710093	0.11800000000000001 1.006214024223535	0.11800000000000001 0.5006753028631421	0.11800000000000001 0.7581429771829262	0.11800000000000001 5.210633543136001E14	0.11800000000000001 1.5000952574909835E9	0.11800000000000001 1.5062653516910987E9	0.11800000000000001 0.8679728474308696	0.11800000000000001 0.7623672711883415	0.11800000000000001 1.083670132168391	0.11800000000000001 8.048133830000916E14	0.11800000000000001 1.5576091168776698E9	0.11800000000000001 4.7206928079984454E11	0.11800000000000001 0.8507228892461434	0.11800000000000001 0.7990097773562317	0.11800000000000001 1.1000699346931886	0.11800000000000001 8.905537867554332E14	0.11800000000000001 1.6741658500101712E9	0.11800000000000001 2.10451028249151E12	0.11800000000000001 0.7480991449086511	0.11800000000000001 1.0959900057395304	0.11800000000000001 1.0780872770414014	0.11800000000000001 1.2072451959720168E15	0.11800000000000001 8.020730874604067E13	0.11800000000000001 5.160509425984587E13
0.11900000000000001 0.8197995732036798	0.11900000000000001 0.25786114210022326	0.11900000000000001 0.3717089538793861	0.11900000000000001 1.575907444461672E9	0.11900000000000001 1.5000010627953863E9	0.11900000000000001 1.5000030220093617E9	0.11900000000000001 1.2229170509425375E14	0.11900000000000001 1.5000105620200746E9	0.11900000000000001 1.5001138102986364E9	0.11900000000000001 1.159782634528682	0.11900000000000001 0.39378241247069784	0.11900000000000001 0.5805361333148853	0.11900000000000001 0.9790958080623644	0.11900000000000001 0.480362139216279	0.11900000000000001 0.7413110232975015	0.11900000000000001 5.21064171081754E14	0.11900000000000001 1.5000952981762004E9	0.11900000000000001 1.506269252923262E9	0.11900000000000001 0.8380242309304954	0.11900000000000001 0.7382225956521777	0.11900000000000001 1.0635157751617457	0.11900000000000001 8.048133830529451E14	0.11900000000000001 1.5576136105240743E9	0.11900000000000001 4.721006960807248E11	0.11900000000000001 0.8203613752836132	0.11900000000000001 0.7739465956191641	0.11900000000000001 1.0783477463004085	0.11900000000000001 8.905538048217582E14	0.11900000000000001 1.6741864620121827E9	0.11900000000000001 2.1048582441131816E12	0.11900000000000001 0.715723336954502	0.11900000000000001 1.065275909750154	0.11900000000000001 1.0532515735837271	0.11900000000000001 1.2072451922476632E15	0.11900000000000001 8.021298095965116E13	0.11900000000000001 5.16040026407205E13
0.12000000000000001 0.8062490877803223	0.12000000000000001 0.247040320815618	0.12000000000000001 0.3613717504639731	0.12000000000000001 1.5761032849847052E9	0.12000000000000001 1.5000010618923142E9	0.12000000000000001 1.5000030311833773E9	0.12000000000000001 1.2229173616530822E14	0.12000000000000001 1.5000105669283843E9	0.12000000000000001 1.5001138692432222E9	0.12000000000000001 1.1390076137842269	0.12000000000000001 0.37813821769065703	0.12000000000000001 0.5664906479587609	0.12000000000000001 0.9542807549736922	0.12000000000000001 0.4617116134074656	0.12000000000000001 0.7255438279556106	0.12000000000000001 5.2106481507043994E14	0.12000000000000001 1.500095327518602E9	0.12000000000000001 1.5062723940016694E9	0.12000000000000001 0.8100928754864866	0.12000000000000001 0.7153166450525152	0.12000000000000001 1.0441742126223916	0.12000000000000001 8.048133830777076E14	0.12000000000000001 1.557616223296231E9	0.12000000000000001 4.7211698571215295E11	0.12000000000000001 0.7920424177513846	0.12000000000000001 0.7501211395787768	0.12000000000000001 1.0575495012911742	0.12000000000000001 8.905536833532202E14	0.12000000000000001 1.6741977478538558E9	0.12000000000000001 2.1050575649174822E12	0.12000000000000001 0.6858496091573576	0.12000000000000001 1.0360871194623316	0.12000000000000001 1.0298148586977542	0.12000000000000001 1.2072451925626178E15	0.12000000000000001 8.021224866208562E13	0.12000000000000001 5.160409870389134E13
0.12100000000000001 0.7926986023569649	0.12100000000000001 0.23621949953101207	0.12100000000000001 0.3510345470485614	0.12100000000000001 1.5762991255077379E9	0.12100000000000001 1.5000010609892418E9	0.12100000000000001 1.5000030403573925E9	0.12100000000000001 1.2229176723636267E14	0.12100000000000001 1.5000105718366945E9	0.12100000000000001 1.5001139281878085E9	0.12100000000000001 1.1182325930397725	0.12100000000000001 0.3624940229106165	0.12100000000000001 0.552445162602637	0.12100000000000001 0.9300803720062979	0.12100000000000001 0.4435084280335868	0.12100000000000001 0.7099893724604786	0.12100000000000001 5.2106684852606544E14	0.12100000000000001 1.5000953747582002E9	0.12100000000000001 1.506277671929342E9	0.12100000000000001 0.7839880557319955	0.12100000000000001 0.6935457512965905	0.12100000000000001 1.0254499187226351	0.12100000000000001 8.04813383089736E14	0.12100000000000001 1.5576177588193316E9	0.12100000000000001 4.7212538834058264E11	0.12100000000000001 0.7654555615896002	0.12100000000000001 0.7273574823443123	0.12100000000000001 1.0374379620222658	0.12100000000000001 8.905535823507626E14	0.12100000000000001 1.674203363696765E9	0.12100000000000001 2.1051572713811584E12	0.12100000000000001 0.6580664719429808	0.12100000000000001 1.008208401286837	0.12100000000000001 1.0074594481559904	0.12100000000000001 1.2072451927834968E15	0.12100000000000001 8.021188994080903E13	0.12100000000000001 5.1604169709253695E13
0.12200000000000001 0.7791481169336073	0.12200000000000001 0.22539867824640658	0.12200000000000001 0.34069734363314896	0.12200000000000001 1.5764949660307708E9	0.12200000000000001 1.50000106008617E9	0.12200000000000001 1.5000030495314078E9	0.12200000000000001 1.2229179830741712E14	0.12200000000000001 1.5000105767450042E9	0.12200000000000001 1.5001139871323943E9	0.12200000000000001 1.097457572295318	0.12200000000000001 0.3468498281305758	0.12200000000000001 0.5383996772465129	0.12200000000000001 0.9071912629341445	0.12200000000000001 0.42625955264535803	0.12200000000000001 0.694888754231673	0.12200000000000001 5.2107184612727556E14	0.12200000000000001 1.5000954601778328E9	0.12200000000000001 1.5062875083910348E9	0.12200000000000001 0.7599839770118331	0.12200000000000001 0.6731407491682617	0.12200000000000001 1.0073485626831014	0.12200000000000001 8.048133830947892E14	0.12200000000000001 1.5576185581610918E9	0.12200000000000001 4.721289726383691E11	0.12200000000000001 0.7404190254891069	0.12200000000000001 0.7055798236097113	0.12200000000000001 1.0178954443414756	0.12200000000000001 8.90553538628575E14	0.12200000000000001 1.6742060321491957E9	0.12200000000000001 2.1051880000025017E12	0.12200000000000001 0.6328728627581702	0.12200000000000001 0.9820562653277985	0.12200000000000001 0.9863546724005678	0.12200000000000001 1.2072451927853822E15	0.12200000000000001 8.021188958722067E13	0.12200000000000001 5.1604172473500914E13
0.123 0.7655976315102493	0.123 0.21457785696180098	0.123 0.3303601402177368	0.123 1.576690806553804E9	0.123 1.5000010591830976E9	0.123 1.5000030587054229E9	0.123 1.222918293784716E14	0.123 1.5000105816533144E9	0.123 1.50011404607698E9	0.123 1.0766825515508633	0.123 0.3312056333505351	0.123 0.5243541918903889	0.123 0.8856638799207781	0.123 0.4100523667759122	0.123 0.680225201741402	0.123 5.210748091332802E14	0.123 1.5000955136463873E9	0.123 1.506293505535144E9	0.123 0.7369501494063856	0.123 0.6533959261874253	0.123 0.9895279750018541	0.123 8.048133830982294E14	0.123 1.557619153282755E9	0.123 4.7213136390386926E11	0.123 0.7168019496036031	0.123 0.684743641138148	0.123 0.9988581488447681	0.123 8.90553527989642E14	0.123 1.6742073046650882E9	0.123 2.1051905996504985E12	0.123 0.6091778919723232	0.123 0.9569761596749264	0.123 0.9659551114282943	0.123 1.2072451927854115E15	0.123 8.021189058255589E13	0.123 5.1604173737524914E13
0.124 0.7520471460868916	0.124 0.20375703567719533	0.124 0.3200229368023245	0.124 1.5768866470768366E9	0.124 1.5000010582800257E9	0.124 1.5000030678794384E9	0.124 1.2229184407645005E14	0.124 1.500010584943173E9	0.124 1.500114079606097E9	0.124 1.0582566841898136	0.124 0.31774274949901454	0.124 0.5113613474806781	0.124 0.8661195794132588	0.124 0.3953621940001743	0.124 0.6661981483578345	0.124 5.210748091570223E14	0.124 1.500095520584567E9	0.124 1.5062939114786708E9	0.124 0.7148989635259364	0.124 0.6343290381898352	0.124 0.9719904691228624	0.124 8.048133831004666E14	0.124 1.5576195807458873E9	0.124 4.721328359468163E11	0.124 0.6943288263912277	0.124 0.6647241829464161	0.124 0.9802055513265978	0.124 8.905535156236559E14	0.124 1.6742084719151585E9	0.124 2.1051974998510469E12	0.124 0.5878971650549922	0.124 0.9337561070799967	0.124 0.9466901415545347	0.124 1.2072451927848562E15	0.124 8.021189088287981E13	0.124 5.16041741961144E13
0.12500000000000003 0.7421580326362581	0.12500000000000003 0.19664266310652742	0.12500000000000003 0.31224401122753587	0.12500000000000003 1.576925908650575E9	0.12500000000000003 1.5000010609155726E9	0.12500000000000003 1.5000030718219774E9	0.12500000000000003 1.2229185347531877E14	0.12500000000000003 1.5000105877092233E9	0.12500000000000003 1.500114104909554E9	0.12500000000000003 1.0405911151150435	0.12500000000000003 0.30498584209522733	0.12500000000000003 0.49870918798038166	0.12500000000000003 0.8465752789057392	0.12500000000000003 0.380672021224436	0.12500000000000003 0.6521710949742668	0.12500000000000003 5.210748091807644E14	0.12500000000000003 1.5000955275227468E9	0.12500000000000003 1.5062943174221976E9	0.12500000000000003 0.6943061626596508	0.12500000000000003 0.6163127171395661	0.12500000000000003 0.954877140902527	0.12500000000000003 8.048133831017646E14	0.12500000000000003 1.5576198567162921E9	0.12500000000000003 4.721336066133074E11	0.12500000000000003 0.6730123601763505	0.12500000000000003 0.6455273204057508	0.12500000000000003 0.9619428014359144	0.12500000000000003 8.905535037178381E14	0.12500000000000003 1.6742094860205317E9	0.12500000000000003 2.1052073592046028E12	0.12500000000000003 0.5668202150973943	0.12500000000000003 0.910693621790854	0.12500000000000003 0.9275209360240616	0.12500000000000003 1.2072451927842502E15	0.12500000000000003 8.021189112823361E13	0.12500000000000003 5.160417458998234E13
0.12600000000000003 0.7331842621788061	0.12600000000000003 0.19045490271434407	0.12600000000000003 0.3051046551129033	0.12600000000000003 1.576926025486989E9	0.12600000000000003 1.5000010644357753E9	0.12600000000000003 1.5000030744566479E9	0.12600000000000003 1.2229186287418747E14	0.12600000000000003 1.5000105904752738E9	0.12600000000000003 1.5001141302130105E9	0.12600000000000003 1.022925546040274	0.12600000000000003 0.29222893469144046	0.12600000000000003 0.4860570284800856	0.12600000000000003 0.8270309783982199	0.12600000000000003 0.3659818484486981	0.12600000000000003 0.6381440415906995	0.12600000000000003 5.210748092045065E14	0.12600000000000003 1.5000955344609265E9	0.12600000000000003 1.5062947233657246E9	0.12600000000000003 0.6741284062209714	0.12600000000000003 0.5986106541874212	0.12600000000000003 0.9378902293483736	0.12600000000000003 8.048133831029084E14	0.12600000000000003 1.557620107354121E9	0.12600000000000003 4.721342903547848E11	0.12600000000000003 0.6526063001135682	0.12600000000000003 0.6270416185775995	0.12600000000000003 0.9440128554398823	0.12600000000000003 8.905534944622446E14	0.12600000000000003 1.6742103244936392E9	0.12600000000000003 2.1052143970287708E12	0.12600000000000003 0.5476690854700275	0.12600000000000003 0.8892514726342332	0.12600000000000003 0.9092922770795281	0.12600000000000003 1.2072451927825128E15	0.12600000000000003 8.021189123310394E13	0.12600000000000003 5.160417476775068E13
0.127 0.724210491721354	0.127 0.18426714232216068	0.127 0.29796529899827073	0.127 1.5769261423234031E9	0.127 1.5000010679559772E9	0.127 1.5000030770913181E9	0.127 1.2229187227305616E14	0.127 1.5000105932413242E9	0.127 1.5001141555164673E9	0.127 1.0052599769655046	0.127 0.27947202728765363	0.127 0.47340486897978945	0.127 0.8101088057409115	0.127 0.35342355437334394	0.127 0.6251013710876372	0.127 5.210748092153976E14	0.127 1.5000955390665557E9	0.127 1.5062949376709127E9	0.127 0.6548196154603584	0.127 0.5815698253205637	0.127 0.9211692168208319	0.127 8.048133831037532E14	0.127 1.5576203087738414E9	0.127 4.7213481631147864E11	0.127 0.6330948453641807	0.127 0.6092599271698016	0.127 0.9264120530918933	0.127 8.90553487997402E14	0.127 1.674210985891553E9	0.127 2.1052182424024685E12	0.127 0.5286788661949898	0.127 0.8679447093461085	0.127 0.8911422047404788	0.127 1.2072451927806808E15	0.127 8.021189132623628E13	0.127 5.1604174927463E13
0.128 0.7152367212639019	0.128 0.17807938192997733	0.128 0.29082594288363817	0.128 1.5769262591598175E9	0.128 1.5000010714761798E9	0.128 1.5000030797259886E9	0.128 1.2229188167192489E14	0.128 1.5000105960073748E9	0.128 1.5001141808199244E9	0.128 0.9875944078907348	0.128 0.2667151198838667	0.128 0.4607527094794934	0.128 0.795061815370258	0.128 0.3423898469713421	0.128 0.6127626698211099	0.128 5.2107480921709875E14	0.128 1.5000955420040905E9	0.128 1.5062950149283142E9	0.128 0.6362200683927778	0.128 0.5650686910773781	0.128 0.9046652292142594	0.128 8.048133831043541E14	0.128 1.557620470022087E9	0.128 4.7213521348533856E11	0.128 0.6145270318795016	0.128 0.5922044362309329	0.128 0.9091517535152094	0.128 8.905534838872039E14	0.128 1.6742114746922235E9	0.128 2.1052200464334622E12	0.128 0.5113344304156112	0.128 0.8481216486656019	0.128 0.87383550140768	0.128 1.2072451927767588E15	0.128 8.021189137565538E13	0.128 5.160417500895054E13
0.129 0.7062629508064497	0.129 0.17189162153779394	0.129 0.2836865867690056	0.129 1.5769263759962316E9	0.129 1.5000010749963822E9	0.129 1.5000030823606586E9	0.129 1.2229188815925731E14	0.129 1.500010598178888E9	0.129 1.500114199913058E9	0.129 0.971230597726574	0.129 0.25515699573963835	0.129 0.4487643977788387	0.129 0.7800148249996045	0.129 0.33135613956934035	0.129 0.6004239685545827	0.129 5.2107480921879975E14	0.129 1.500095544941625E9	0.129 1.5062950921857157E9	0.129 0.6183865479324449	0.129 0.549175124282913	0.129 0.8884102699954289	0.129 8.048133831047515E14	0.129 1.5576206022742748E9	0.129 4.721355178768237E11	0.129 0.5969028596595312	0.129 0.5758751457609939	0.129 0.8922319567098302	0.129 8.905534821316508E14	0.129 1.6742117908956513E9	0.129 2.105219809121752E12	0.129 0.4941186787284158	0.129 0.8284145989450024	0.129 0.8565947412413005	0.129 1.2072451927726738E15	0.129 8.02118914216565E13	0.129 5.160417508432167E13
0.13 0.6972891803489977	0.13 0.16570386114561056	0.13 0.27654723065437303	0.13 1.576926492832646E9	0.13 1.5000010785165844E9	0.13 1.500003084995329E9	0.13 1.2229188818001927E14	0.13 1.5000105990299244E9	0.13 1.5001142052129612E9	0.13 0.9577580157587435	0.13 0.24626138915767065	0.13 0.43825050308486135	0.13 0.764967834628951	0.13 0.3203224321673385	0.13 0.5880852672880554	0.13 5.210748092205008E14	0.13 1.5000955478791597E9	0.13 1.5062951694431171E9	0.13 0.6013311274132551	0.13 0.5339035562373327	0.13 0.8724111438263666	0.13 8.048133831049538E14	0.13 1.5576207079065526E9	0.13 4.7213573714044763E11	0.13 0.5800948710226411	0.13 0.5602043830086255	0.13 0.8756267333888713	0.13 8.905534814718502E14	0.13 1.6742120108207054E9	0.13 2.1052188149686091E12	0.13 0.47767725426937985	0.13 0.8094656491184052	0.13 0.8397846680942563	0.13 1.2072451927659412E15	0.13 8.021189145746161E13	0.13 5.160417514504257E13
0.131 0.6883154098915455	0.131 0.1595161007534272	0.131 0.26940787453974047	0.131 1.5769266096690605E9	0.131 1.5000010820367868E9	0.131 1.5000030876299994E9	0.131 1.2229188820078125E14	0.131 1.5000105998809607E9	0.131 1.5001142105128644E9	0.131 0.944285433790913	0.131 0.2373657825757028	0.131 0.427736608390884	0.131 0.7499208442582975	0.131 0.3092887247653367	0.131 0.5757465660215283	0.131 5.210748092222018E14	0.131 1.5000955508166945E9	0.131 1.5062952467005186E9	0.131 0.5850332521233523	0.131 0.519229417818375	0.131 0.856656265848371	0.131 8.048133831049466E14	0.131 1.5576207828735564E9	0.131 4.721358582444895E11	0.131 0.563826562039174	0.131 0.5450453401750175	0.131 0.8592798331198348	0.131 8.905534791767892E14	0.131 1.6742123000318835E9	0.131 2.105219850543229E12	0.131 0.46184054467730035	0.131 0.7911087413379477	0.131 0.8233109422098758	0.131 1.2072451927571412E15	0.131 8.021189148530403E13	0.131 5.160417519432229E13
0.132 0.6793416394340932	0.132 0.15332834036124374	0.132 0.2622685184251077	0.132 1.5769267265054746E9	0.132 1.500001085556989E9	0.132 1.5000030902646694E9	0.132 1.2229188822154319E14	0.132 1.5000106007319965E9	0.132 1.5001142158127675E9	0.132 0.9308128518230823	0.132 0.22847017599373476	0.132 0.41722271369690644	0.132 0.7348738538876436	0.132 0.29825501736333465	0.132 0.5634078647550005	0.132 5.2107480922390294E14	0.132 1.500095553754229E9	0.132 1.50629532395792E9	0.132 0.5692778838751258	0.132 0.5050515206746227	0.132 0.8411484001284836	0.132 8.048133831045452E14	0.132 1.55762085901094E9	0.132 4.7213599774971313E11	0.132 0.5483269575474088	0.132 0.5305196163724222	0.132 0.8432378474510643	0.132 8.905534775085329E14	0.132 1.6742125213941276E9	0.132 2.105220607764276E12	0.132 0.4465713944706727	0.132 0.77330749877796	0.132 0.8071528974111218	0.132 1.2072451927464012E15	0.132 8.021189150567306E13	0.132 5.1604175232863805E13
0.133 0.6703678689766411	0.133 0.14714057996906038	0.133 0.2551291623104751	0.133 1.576926843341889E9	0.133 1.5000010890771914E9	0.133 1.50000309289934E9	0.133 1.2229188824230517E14	0.133 1.5000106015830328E9	0.133 1.5001142211126711E9	0.133 0.9173402698552517	0.133 0.2195745694117669	0.133 0.4067088190029292	0.133 0.7198268635169902	0.133 0.2872213099613329	0.133 0.5510691634884735	0.133 5.2107480922560394E14	0.133 1.5000955566917636E9	0.133 1.5062954012153215E9	0.133 0.554090622701599	0.133 0.4913819111554556	0.133 0.8258872176079075	0.133 8.048133831037721E14	0.133 1.5576209325287073E9	0.133 4.721361417797021E11	0.133 0.5335960575473462	0.133 0.5166272116008402	0.133 0.8275007763825609	0.133 8.905534764670809E14	0.133 1.674212674907438E9	0.133 2.1052210866317502E12	0.133 0.43186980364949773	0.133 0.7560619214384429	0.133 0.7913105336979956	0.133 1.2072451927337202E15	0.133 8.021189151856867E13	0.133 5.160417526066712E13
0.134 0.6613940985191891	0.134 0.14095281957687705	0.134 0.24798980619584254	0.134 1.576926960178303E9	0.134 1.5000010925973935E9	0.134 1.5000030955340102E9	0.134 1.2229188826306712E14	0.134 1.500010602434069E9	0.134 1.5001142264125743E9	0.134 0.9038676878874212	0.134 0.2106789628297991	0.134 0.3961949243089519	0.134 0.7047798731463366	0.134 0.2761876025593311	0.134 0.5387304622219461	0.134 5.21074809227305E14	0.134 1.5000955596292984E9	0.134 1.506295478472723E9	0.134 0.5395126429454715	0.134 0.4782399642560997	0.134 0.810872189038117	0.134 8.048133831026619E14	0.134 1.5576209973311412E9	0.134 4.721362680160355E11	0.134 0.5196338620389859	0.134 0.5033681258602714	0.134 0.8120686199143238	0.134 8.905534760524331E14	0.134 1.6742127605718148E9	0.134 2.1052212871456511E12	0.134 0.41776646529885064	0.134 0.7394748973495696	0.134 0.775851410043823	0.134 1.2072451927146445E15	0.134 8.021189153267972E13	0.134 5.1604175287114766E13
0.135 0.6524203280617369	0.135 0.13476505918469367	0.135 0.24085045008120998	0.135 1.5769270770147173E9	0.135 1.500001096117596E9	0.135 1.5000030981686807E9	0.135 1.2229188828382908E14	0.135 1.5000106032851052E9	0.135 1.5001142317124774E9	0.135 0.8903951059195907	0.135 0.20178335624783122	0.135 0.3856810296149745	0.135 0.6944559699485526	0.135 0.2691274297659595	0.135 0.5289251097049028	0.135 5.2107480922709275E14	0.135 1.5000955608093538E9	0.135 1.5062954930389988E9	0.135 0.5255439446067435	0.135 0.4656256799765552	0.135 0.796103314419112	0.135 8.04813383101215E14	0.135 1.557621053418241E9	0.135 4.721363764587131E11	0.135 0.5060246019018309	0.135 0.49049354667000533	0.135 0.7968769461912806	0.135 8.905534753312382E14	0.135 1.674212871088593E9	0.135 2.1052216183601333E12	0.135 0.4042454366803557	0.135 0.7234929839543927	0.135 0.7607404346670505	0.135 1.2072451926914875E15	0.135 8.0211891543493E13	0.135 5.160417530733323E13
0.136 0.6434465576042848	0.136 0.12857729879251031	0.136 0.23371109396657744	0.136 1.5769271938511314E9	0.136 1.500001099637798E9	0.136 1.5000031008033507E9	0.136 1.2229188830459105E14	0.136 1.5000106041361415E9	0.136 1.5001142370123806E9	0.136 0.8769225239517604	0.136 0.19288774966586353	0.136 0.3751671349209973	0.136 0.6844609598149773	0.136 0.26234395480291367	0.136 0.5192961674048278	0.136 5.210748092267473E14	0.136 1.5000955618670273E9	0.136 1.5062955032397668E9	0.136 0.5121845276854149	0.136 0.4535390583168223	0.136 0.7815805937508925	0.136 8.048133830994315E14	0.136 1.5576211007900076E9	0.136 4.721364671077351E11	0.136 0.49293382060912616	0.136 0.478102541710187	0.136 0.7819514095310575	0.136 8.905534746751211E14	0.136 1.6742129695476224E9	0.136 2.1052219174053677E12	0.136 0.39130519057465724	0.136 0.7081110617743475	0.136 0.7459742459840695	0.136 1.207245192664471E15	0.136 8.02118915505762E13	0.136 5.160417532085565E13
0.13699999999999998 0.6344727871468328	0.13699999999999998 0.12238953840032693	0.13699999999999998 0.22657173785194487	0.13699999999999998 1.5769273106875458E9	0.13699999999999998 1.5000011031580007E9	0.13699999999999998 1.500003103438021E9	0.13699999999999998 1.22291888325353E14	0.13699999999999998 1.5000106049871778E9	0.13699999999999998 1.5001142423122838E9	0.13699999999999998 0.8634499419839299	0.13699999999999998 0.18399214308389567	0.13699999999999998 0.36465324022702006	0.13699999999999998 0.6744659496814022	0.13699999999999998 0.2555604798398679	0.13699999999999998 0.5096672251047529	0.13699999999999998 5.210748092264019E14	0.13699999999999998 1.5000955629247003E9	0.13699999999999998 1.5062955134405344E9	0.13699999999999998 0.49941918809831054	0.13699999999999998 0.4419691952182524	0.13699999999999998 0.7673026553042522	0.13699999999999998 8.048133830972524E14	0.13699999999999998 1.5576211398133528E9	0.13699999999999998 4.7213654055419104E11	0.13699999999999998 0.48042535723565116	0.13699999999999998 0.4662333147765745	0.13699999999999998 0.7673019030926487	0.13699999999999998 8.90553474227393E14	0.13699999999999998 1.6742130417151194E9	0.13699999999999998 2.105222121473326E12	0.13699999999999998 0.3789457269817556	0.13699999999999998 0.693329130809434	0.13699999999999998 0.7315528439948795	0.13699999999999998 1.207245192633595E15	0.13699999999999998 8.021189155392928E13	0.13699999999999998 5.160417532768205E13
0.138 0.6254990166893803	0.138 0.11620177800814344	0.138 0.2194323817373121	0.138 1.57692742752396E9	0.138 1.500001106678203E9	0.138 1.5000031060726914E9	0.138 1.2229188834611497E14	0.138 1.500010605838214E9	0.138 1.5001142476121871E9	0.138 0.8499773600160989	0.138 0.17509653650192764	0.138 0.3541393455330423	0.138 0.6644709395478265	0.138 0.24877700487682192	0.138 0.500038282804678	0.138 5.2107480922605644E14	0.138 1.5000955639823735E9	0.138 1.5062955236413023E9	0.138 0.4868833692375896	0.138 0.4306546381100615	0.138 0.7532366083786729	0.138 8.04813383093264E14	0.138 1.5576211792859316E9	0.138 4.721366109709611E11	0.138 0.4684992117814052	0.138 0.45488586586916757	0.138 0.7529284268760541	0.138 8.905534739880539E14	0.138 1.674213087591084E9	0.138 2.1052222305640085E12	0.138 0.36678163644428813	0.138 0.6788877515164925	0.138 0.7173877741561524	0.138 1.207245192583509E15	0.138 8.021189156104042E13	0.138 5.1604175341059266E13
0.139 0.6165252462319284	0.139 0.11001401761596011	0.139 0.21229302562267954	0.139 1.5769275443603745E9	0.139 1.5000011101984053E9	0.139 1.5000031087073615E9	0.139 1.2229188836687692E14	0.139 1.50001060668925E9	0.139 1.5001142529120903E9	0.139 0.8365047780482685	0.139 0.16620092991995983	0.139 0.3436254508390651	0.139 0.6544759294142514	0.139 0.2419935299137761	0.139 0.49040934050460316	0.139 5.2107480922571094E14	0.139 1.5000955650400465E9	0.139 1.50629553384207E9	0.139 0.4748412943536095	0.139 0.41978488252348173	0.139 0.7394062914881484	0.139 8.048133830884908E14	0.139 1.5576212128313825E9	0.139 4.721366680858288E11	0.139 0.45696218425418134	0.139 0.44392364081057667	0.139 0.7388053180489692	0.139 8.905534737862386E14	0.139 1.6742131276378112E9	0.139 2.1052223213932058E12	0.139 0.35501816627174587	0.139 0.6649250867433515	0.139 0.7035261423618506	0.139 1.2072451925223878E15	0.139 8.021189156792184E13	0.139 5.160417535393281E13
0.14 0.6093829050366524	0.14 0.10564780631964077	0.14 0.2064865175023415	0.14 1.5769276047030828E9	0.14 1.5000011122717128E9	0.14 1.500003110253198E9	0.14 1.222918883841202E14	0.14 1.5000106073654437E9	0.14 1.50011425716337E9	0.14 0.8244751763285504	0.14 0.15859867632915986	0.14 0.3340146204782066	0.14 0.6444809192806762	0.14 0.23521005495073027	0.14 0.4807803982045283	0.14 5.2107480922536544E14	0.14 1.5000955660977197E9	0.14 1.5062955440428376E9	0.14 0.4632929634463701	0.14 0.40935992845851266	0.14 0.7258117046326786	0.14 8.048133830829331E14	0.14 1.5576212404497046E9	0.14 4.721367118987939E11	0.14 0.4455412987195112	0.14 0.43315369961279915	0.14 0.7248963171087426	0.14 8.905534733805282E14	0.14 1.674213190766867E9	0.14 2.1052225023541147E12	0.14 0.3436713471765144	0.14 0.6514519276125906	0.14 0.689971627788279	0.14 1.20724519245087E15	0.14 8.02118915742621E13	0.14 5.1604175365751664E13
0.14100000000000001 0.6026984211569204	0.14100000000000001 0.10173698229728739	0.14100000000000001 0.201013221380577	0.14100000000000001 1.5769276509223654E9	0.14100000000000001 1.5000011139832966E9	0.14100000000000001 1.5000031115268261E9	0.14100000000000001 1.2229188839651248E14	0.14100000000000001 1.5000106078005905E9	0.14100000000000001 1.5001142599689677E9	0.14100000000000001 0.8144349356561801	0.14100000000000001 0.1527795005486524	0.14100000000000001 0.325648797462324	0.14100000000000001 0.6344859091471009	0.14100000000000001 0.2284265799876845	0.14100000000000001 0.47115145590445345	0.14100000000000001 5.2107480922502006E14	0.14100000000000001 1.5000955671553926E9	0.14100000000000001 1.5062955542436056E9	0.14100000000000001 0.4522383765158714	0.14100000000000001 0.3993797759151544	0.14100000000000001 0.7124528478122629	0.14100000000000001 8.048133830765904E14	0.14100000000000001 1.5576212621408982E9	0.14100000000000001 4.7213674240985645E11	0.14100000000000001 0.4344906177879593	0.14100000000000001 0.4227556142851028	0.14100000000000001 0.7112351712936398	0.14100000000000001 8.905534729956149E14	0.14100000000000001 1.6742132500698428E9	0.14100000000000001 2.105222672563636E12	0.14100000000000001 0.3327411791585937	0.14100000000000001 0.63846827412421	0.14100000000000001 0.6767242304354372	0.14100000000000001 1.2072451923689558E15	0.14100000000000001 8.021189158006116E13	0.14100000000000001 5.160417537651583E13
0.142 0.5960139372771885	0.142 0.09782615827493399	0.142 0.19553992525881256	0.142 1.5769276971416478E9	0.142 1.5000011156948805E9	0.142 1.5000031128004544E9	0.142 1.2229188840890475E14	0.142 1.5000106082357376E9	0.142 1.5001142627745655E9	0.142 0.8043946949838096	0.142 0.14696032476814513	0.142 0.3172829744464415	0.142 0.6244908990135256	0.142 0.2216431050246387	0.142 0.46152251360437846	0.142 5.2107480922467456E14	0.142 1.5000955682130659E9	0.142 1.5062955644443736E9	0.142 0.4416775335621135	0.142 0.38984442489340687	0.142 0.699329721026902	0.142 8.048133830694632E14	0.142 1.557621277904963E9	0.142 4.721367596190166E11	0.142 0.42381014145952567	0.142 0.41272938482748756	0.142 0.6978218806036611	0.142 8.905534726314985E14	0.142 1.6742133055467396E9	0.142 2.1052228320217683E12	0.142 0.32222766221798393	0.142 0.6259741262782094	0.142 0.6637839503033255	0.142 1.2072451922766445E15	0.142 8.021189158531905E13	0.142 5.1604175386225305E13
0.143 0.5893294533974567	0.143 0.09391533425258067	0.143 0.19006662913704803	0.143 1.5769277433609302E9	0.143 1.5000011174064643E9	0.143 1.5000031140740826E9	0.143 1.2229188842129702E14	0.143 1.5000106086708848E9	0.143 1.5001142655801632E9	0.143 0.7943544543114391	0.143 0.14114114898763774	0.143 0.308917151430559	0.143 0.6144958888799503	0.143 0.21485963006159292	0.143 0.45189357130430363	0.143 5.210748092243292E14	0.143 1.5000955692707388E9	0.143 1.5062955746451411E9	0.143 0.4314977599265864	0.143 0.38066882583316325	0.143 0.6864333817895619	0.143 8.048133830606902E14	0.143 1.5576212909065244E9	0.143 4.7213677144844116E11	0.143 0.4134998697342104	0.143 0.40307501123995343	0.143 0.6846564450388063	0.143 8.905534722881791E14	0.143 1.6742133571975565E9	0.143 2.105222980728512E12	0.143 0.3121307963546847	0.143 0.6139694840745888	0.143 0.6511507873919438	0.143 1.2072451921739368E15	0.143 8.021189159003578E13	0.143 5.16041753948801E13
0.14400000000000002 0.5826449695177245	0.14400000000000002 0.09000451023022715	0.14400000000000002 0.1845933330152834	0.14400000000000002 1.5769277895802126E9	0.14400000000000002 1.5000011191180482E9	0.14400000000000002 1.5000031153477108E9	0.14400000000000002 1.222918884336893E14	0.14400000000000002 1.5000106091060317E9	0.14400000000000002 1.5001142683857608E9	0.14400000000000002 0.7843142136390684	0.14400000000000002 0.13532197320713013	0.14400000000000002 0.30055132841467624	0.14400000000000002 0.6045008787463749	0.14400000000000002 0.20807615509854688	0.14400000000000002 0.4422646290042285	0.14400000000000002 5.210748092239837E14	0.14400000000000002 1.500095570328412E9	0.14400000000000002 1.5062955848459089E9	0.14400000000000002 0.42146707861752103	0.14400000000000002 0.3716778768848522	0.14400000000000002 0.6737454191170763	0.14400000000000002 8.048133830484989E14	0.14400000000000002 1.5576213076609786E9	0.14400000000000002 4.721367942084565E11	0.14400000000000002 0.40355980261201313	0.14400000000000002 0.39379249352250023	0.14400000000000002 0.6717388645990751	0.14400000000000002 8.905534719656568E14	0.14400000000000002 1.6742134050222936E9	0.14400000000000002 2.105223118683868E12	0.14400000000000002 0.30245058156869614	0.14400000000000002 0.6024543475133481	0.14400000000000002 0.6388247417012917	0.14400000000000002 1.2072451920608322E15	0.14400000000000002 8.021189159421131E13	0.14400000000000002 5.16041754024802E13
0.14500000000000002 0.5759604856379925	0.14500000000000002 0.08609368620787378	0.14500000000000002 0.179120036893519	0.14500000000000002 1.576927835799495E9	0.14500000000000002 1.500001120829632E9	0.14500000000000002 1.500003116621339E9	0.14500000000000002 1.2229188844608156E14	0.14500000000000002 1.5000106095411787E9	0.14500000000000002 1.5001142711913586E9	0.14500000000000002 0.7742739729666981	0.14500000000000002 0.1295027974266228	0.14500000000000002 0.29218550539879373	0.14500000000000002 0.5945058686127997	0.14500000000000002 0.20129268013550106	0.14500000000000002 0.4326356867041538	0.14500000000000002 5.2107480922363825E14	0.14500000000000002 1.500095571386085E9	0.14500000000000002 1.5062955950466766E9	0.14500000000000002 0.4118056102009714	0.14500000000000002 0.3630377303808703	0.14500000000000002 0.6612833030007805	0.14500000000000002 8.048133830345709E14	0.14500000000000002 1.557621321985933E9	0.14500000000000002 4.721368124223628E11	0.14500000000000002 0.3939899400929344	0.14500000000000002 0.3848818316751283	0.14500000000000002 0.6590691392844679	0.14500000000000002 8.905534716639312E14	0.14500000000000002 1.6742134490209513E9	0.14500000000000002 2.1052232458878354E12	0.14500000000000002 0.2931870178600186	0.14500000000000002 0.5914287165944879	0.14500000000000002 0.62680581323137	0.14500000000000002 1.2072451919373312E15	0.14500000000000002 8.021189159784567E13	0.14500000000000002 5.160417540902563E13
0.14600000000000002 0.5692760017582607	0.14600000000000002 0.08218286218552048	0.14600000000000002 0.1736467407717546	0.14600000000000002 1.5769278820187774E9	0.14600000000000002 1.5000011225412164E9	0.14600000000000002 1.5000031178949673E9	0.14600000000000002 1.2229188845847384E14	0.14600000000000002 1.5000106099763258E9	0.14600000000000002 1.500114273996956E9	0.14600000000000002 0.7642337322943276	0.14600000000000002 0.1236836216461154	0.14600000000000002 0.2838196823829113	0.14600000000000002 0.5845108584792245	0.14600000000000002 0.1945092051724553	0.14600000000000002 0.4230067444040789	0.14600000000000002 5.2107480922329275E14	0.14600000000000002 1.5000955724437582E9	0.14600000000000002 1.5062956052474444E9	0.14600000000000002 0.40251335467693716	0.14600000000000002 0.3547483863212171	0.14600000000000002 0.6490470334406745	0.14600000000000002 8.048133830189068E14	0.14600000000000002 1.5576213338813882E9	0.14600000000000002 4.721368260901599E11	0.14600000000000002 0.384790282176974	0.14600000000000002 0.3763430256978377	0.14600000000000002 0.6466472690949849	0.14600000000000002 8.905534713830028E14	0.14600000000000002 1.6742134891935296E9	0.14600000000000002 2.1052233623404143E12	0.14600000000000002 0.2840087172214986	0.14600000000000002 0.5805466868681749	0.14600000000000002 0.6149527033762283	0.14600000000000002 1.2072451917905805E15	0.14600000000000002 8.021189160097292E13	0.14600000000000002 5.160417541485935E13
0.14700000000000002 0.5625915178785288	0.14700000000000002 0.07827203816316713	0.14700000000000002 0.16817344464999007	0.14700000000000002 1.57692792823806E9	0.14700000000000002 1.5000011242528002E9	0.14700000000000002 1.5000031191685953E9	0.14700000000000002 1.2229188847086611E14	0.14700000000000002 1.5000106104114728E9	0.14700000000000002 1.500114276802554E9	0.14700000000000002 0.754193491621957	0.14700000000000002 0.11786444586560796	0.14700000000000002 0.2754538593670288	0.14700000000000002 0.5745158483456492	0.14700000000000002 0.18772573020940947	0.14700000000000002 0.413377802104004	0.14700000000000002 5.210748092229474E14	0.14700000000000002 1.5000955735014312E9	0.14700000000000002 1.5062956154482124E9	0.14700000000000002 0.3935903120454183	0.14700000000000002 0.3468098447058925	0.14700000000000002 0.6370366104367581	0.14700000000000002 8.048133830015062E14	0.14700000000000002 1.5576213433473432E9	0.14700000000000002 4.721368352118481E11	0.14700000000000002 0.3759608288641319	0.14700000000000002 0.36817607559062804	0.14700000000000002 0.6344732540306258	0.14700000000000002 8.90553471122871E14	0.14700000000000002 1.6742135255400283E9	0.14700000000000002 2.105223468041605E12	0.14700000000000002 0.2751611544828553	0.14700000000000002 0.5700644861823968	0.14700000000000002 0.6033700787215199	0.14700000000000002 1.207245191630101E15	0.14700000000000002 8.021189160356778E13	0.14700000000000002 5.1604175419727305E13
0.148 0.5559070339987968	0.148 0.07436121414081376	0.148 0.1627001485282256	0.148 1.5769279744573424E9	0.148 1.500001125964384E9	0.148 1.5000031204422235E9	0.148 1.2229188848325839E14	0.148 1.5000106108466196E9	0.148 1.5001142796081517E9	0.148 0.7441532509495867	0.148 0.11204527008510057	0.148 0.2670880363511463	0.148 0.5645208382120739	0.148 0.18094225524636365	0.148 0.40374885980392916	0.148 5.210748092226019E14	0.148 1.5000955745591047E9	0.148 1.50629562564898E9	0.148 0.3850364823064148	0.148 0.33922210553489673	0.148 0.6252520339890312	0.148 8.048133829823692E14	0.148 1.5576213503837988E9	0.148 4.7213683978742725E11	0.148 0.36733659492280213	0.148 0.3602192737447931	0.148 0.6225083970090454	0.148 8.905534708801866E14	0.148 1.674213558898262E9	0.148 2.1052235632536213E12	0.148 0.26665380871203936	0.148 0.5599920088354196	0.148 0.5920619809919246	0.148 1.2072451914562605E15	0.148 8.021189160562933E13	0.148 5.160417542361967E13
0.149 0.5492225501190648	0.149 0.07045039011846038	0.149 0.15722685240646112	0.149 1.5769280206766248E9	0.149 1.500001127675968E9	0.149 1.5000031217158518E9	0.149 1.2229188849565066E14	0.149 1.500010611281767E9	0.149 1.5001142824137492E9	0.149 0.7341130102772162	0.149 0.10622609430459329	0.149 0.2587222133352637	0.149 0.5545258280784986	0.149 0.17415878028331783	0.149 0.39411991750385433	0.149 5.210748092222565E14	0.149 1.5000955756167774E9	0.149 1.506295635849748E9	0.149 0.3766918303236036	0.149 0.33185108949288367	0.149 0.613672885027547	0.149 8.048133829591389E14	0.149 1.5576213574750652E9	0.149 4.7213684505164716E11	0.149 0.35882161536869317	0.149 0.35237856163171	0.149 0.6107301895616781	0.149 8.905534706530009E14	0.149 1.6742135897555516E9	0.149 2.1052236481289827E12	0.149 0.25848667990905067	0.149 0.5503292548272426	0.149 0.5810284101874423	0.149 1.2072451912690585E15	0.149 8.021189160715756E13	0.149 5.160417542653647E13
0.15000000000000002 0.5425380662393327	0.15000000000000002 0.06653956609610687	0.15000000000000002 0.1517535562846965	0.15000000000000002 1.5769280668959072E9	0.15000000000000002 1.5000011293875518E9	0.15000000000000002 1.50000312298948E9	0.15000000000000002 1.2229188850804294E14	0.15000000000000002 1.500010611716914E9	0.15000000000000002 1.500114285219347E9	0.15000000000000002 0.7240727696048456	0.15000000000000002 0.10040691852408568	0.15000000000000002 0.250356390319381	0.15000000000000002 0.547292550685105	0.15000000000000002 0.16976724286455824	0.15000000000000002 0.38656778872842723	0.15000000000000002 5.2107480921521644E14	0.15000000000000002 1.500095576136609E9	0.15000000000000002 1.5062956408223102E9	0.15000000000000002 0.3685158175515937	0.15000000000000002 0.324662832910774	0.15000000000000002 0.6022939911919544	0.15000000000000002 8.048133829312171E14	0.15000000000000002 1.5576213652504427E9	0.15000000000000002 4.72136852330524E11	0.15000000000000002 0.3505981342959696	0.15000000000000002 0.3448325628553303	0.15000000000000002 0.5991813768157702	0.15000000000000002 8.905534704450142E14	0.15000000000000002 1.6742136171864412E9	0.15000000000000002 2.105223722378045E12	0.15000000000000002 0.2506597680738892	0.15000000000000002 0.5410762241578659	0.15000000000000002 0.5702693663080729	0.15000000000000002 1.2072451910684955E15	0.15000000000000002 8.021189160815247E13	0.15000000000000002 5.160417542847767E13
