# Supplementary material for: Simulation of electroporation threshold based on the evolution of transmembrane potential and pore density
Source: PeerJ. 2025 Apr 28;13:e19356. doi: 10.7717/peerj.19356 (PMC12045266; doi:10.7717/peerj.19356)
Supplement: Supplemental Information 2 [file peerj-13-19356-s002.zip › data/1.2kV-N.xlsx]

## Sheet: Sheet1
time (µs) N[1/m^2](cell membrane)	time (µs) N[1/m^2](nuclear membrane)	time (µs) N[1/m^2](endoplasmic reticulum membrane)
0 1500000000	0 1500000000	0 1500000000
1 1.500000000010467E9	1 1.5000000000005448E9	1 1.5000000000006602E9
2 1.5000000020678558E9	2 1.5000000000501611E9	2 1.5000000000522776E9
3 1.5000000585444126E9	3 1.5000000005488646E9	3 1.5000000005123565E9
4 1.5000002275044808E9	4 1.5000000019089456E9	4 1.5000000017433748E9
5 1.5000016644347253E9	5 1.5000000043816059E9	5 1.50000000392381E9
6 1.5000105820235267E9	6 1.5000000098690653E9	6 1.5000000085017123E9
7 1.5000240990240996E9	7 1.500000017489134E9	7 1.5000000148055224E9
8 1.5000422154364443E9	8 1.5000000272418132E9	8 1.5000000228352406E9
9 1.5000649312605603E9	9 1.5000000391271029E9	9 1.500000032590866E9
10 1.500374695271633E9	10 1.5000000529621015E9	10 1.5000000437742386E9
11 1.501302841609784E9	11 1.5000000685322528E9	11 1.5000000560355937E9
12 1.5025071727204614E9	12 1.500000086059148E9	12 1.5000000697361639E9
13 1.5136014644900317E9	13 1.5000001018736265E9	13 1.5000000817376378E9
14 1.589836060499782E9	14 1.5000001155623095E9	14 1.500000091919367E9
14.999999999999998 2.0657775166108305E9	14.999999999999998 1.5000001260893066E9	14.999999999999998 1.50000009958034E9
16 3.609916172679171E9	16 1.5000001334091108E9	16 1.5000001047716277E9
17 8.360332499154279E9	17 1.5000001378267903E9	17 1.500000107803655E9
18 1.922339071890842E10	18 1.5000001401765113E9	18 1.5000001093536897E9
18.999999999999996 3.6004963590521355E10	18.999999999999996 1.5000001413533642E9	18.999999999999996 1.5000001101140215E9
20 5.579645377767757E10	20 1.5000001419371052E9	20 1.50000011050217E9
21 7.796465582773317E10	21 1.500000142050784E9	21 1.5000001105793097E9
22 1.0052817662491626E11	22 1.5000001419809544E9	22 1.5000001105226583E9
23 1.2318593544963847E11	23 1.5000001418841903E9	23 1.500000110449207E9
24 1.458687214981353E11	24 1.5000001419140089E9	24 1.500000110474153E9
24.999999999999996 1.6855150754663205E11	24.999999999999996 1.5000001419438276E9	24.999999999999996 1.5000001104990993E9
26 1.9107248608791968E11	26 1.5000001419863214E9	26 1.500000110534452E9
27 2.13459955468953E11	27 1.500000142039274E9	27 1.5000001105783908E9
28 2.3584742484998633E11	28 1.5000001420922263E9	28 1.5000001106223297E9
29 2.5823489423101965E11	29 1.500000142145179E9	29 1.500000110666268E9
29.999999999999996 2.806223636120529E11	29.999999999999996 1.5000001421981313E9	29.999999999999996 1.500000110710207E9
31 3.030098329930863E11	31 1.5000001422510839E9	31 1.5000001107541459E9
32 3.24941415393635E11	32 1.5000001423531718E9	32 1.5000001108394003E9
32.99999999999999 3.467788229629306E11	32.99999999999999 1.5000001424654105E9	32.99999999999999 1.5000001109331896E9
34 3.6861623053222644E11	34 1.500000142577649E9	34 1.500000111026979E9
35 3.904536381015221E11	35 1.5000001426898875E9	35 1.5000001111207683E9
36 4.122910456708179E11	36 1.5000001428021262E9	36 1.5000001112145576E9
37 4.341284532401135E11	37 1.5000001429143646E9	37 1.500000111308347E9
37.99999999999999 4.559658608094092E11	37.99999999999999 1.500000143026603E9	37.99999999999999 1.5000001114021358E9
39 4.7780326837870496E11	39 1.5000001431388414E9	39 1.5000001114959252E9
40 4.996406759480007E11	40 1.50000014325108E9	40 1.5000001115897145E9
41 5.214780835172965E11	41 1.5000001433633184E9	41 1.5000001116835039E9
42 5.433154910865921E11	42 1.500000143475557E9	42 1.5000001117772932E9
42.99999999999999 5.648909113650634E11	42.99999999999999 1.5000001436286442E9	42.99999999999999 1.5000001119056175E9
44 5.860575079768104E11	44 1.500000143845476E9	44 1.500000112087832E9
44.99999999999999 6.072241045885575E11	44.99999999999999 1.5000001440623074E9	44.99999999999999 1.5000001122700467E9
46 6.283907012003046E11	46 1.5000001442791386E9	46 1.5000001124522614E9
47 6.495572978120515E11	47 1.5000001444959702E9	47 1.5000001126344762E9
48 6.707238944237987E11	48 1.5000001447128017E9	48 1.5000001128166907E9
49 6.918904910355457E11	49 1.500000144929633E9	49 1.5000001129989057E9
49.99999999999999 7.130570876472926E11	49.99999999999999 1.5000001451464646E9	49.99999999999999 1.5000001131811202E9
51 7.342236842590398E11	51 1.5000001453632958E9	51 1.5000001133633347E9
52 7.553902808707867E11	52 1.5000001455801272E9	52 1.5000001135455494E9
53 7.765568774825339E11	53 1.500000145796959E9	53 1.5000001137277641E9
54 7.977234740942809E11	54 1.5000001460137901E9	54 1.5000001139099789E9
54.99999999999999 8.188900707060277E11	54.99999999999999 1.5000001462306216E9	54.99999999999999 1.5000001140921934E9
56 8.400566673177749E11	56 1.5000001464474533E9	56 1.5000001142744083E9
56.99999999999999 8.61223263929522E11	56.99999999999999 1.5000001466642845E9	56.99999999999999 1.5000001144566228E9
58 8.82166993701155E11	58 1.5000001469285662E9	58 1.5000001146790533E9
59 9.027629461493916E11	59 1.5000001472668936E9	59 1.5000001149642391E9
59.99999999999999 9.233588985976283E11	59.99999999999999 1.500000147605221E9	59.99999999999999 1.500000115249425E9
61 9.439548510458651E11	61 1.5000001479435484E9	61 1.500000115534611E9
62 9.645508034941018E11	62 1.5000001482818754E9	62 1.5000001158197968E9
63 9.851467559423386E11	63 1.5000001486202028E9	63 1.5000001161049826E9
64 1.0057427083905752E12	64 1.5000001489585302E9	64 1.5000001163901684E9
65 1.0263386608388118E12	65 1.5000001492968576E9	65 1.5000001166753545E9
65.99999999999999 1.0469346132870485E12	65.99999999999999 1.500000149635185E9	65.99999999999999 1.5000001169605403E9
67 1.0675305657352854E12	67 1.500000149973512E9	67 1.5000001172457259E9
68 1.088126518183522E12	68 1.5000001503118393E9	68 1.5000001175309117E9
69 1.1087224706317588E12	69 1.5000001506501667E9	69 1.5000001178160975E9
70 1.1293184230799954E12	70 1.5000001509884942E9	70 1.5000001181012833E9
70.99999999999999 1.149914375528232E12	70.99999999999999 1.5000001513268213E9	70.99999999999999 1.5000001183864694E9
72 1.1705103279764688E12	72 1.5000001516651487E9	72 1.5000001186716552E9
73 1.1908701144360308E12	73 1.5000001520655105E9	73 1.5000001190095034E9
74 1.2108613706316184E12	74 1.5000001525626755E9	74 1.5000001194295282E9
75 1.2308526268272058E12	75 1.5000001530598404E9	75 1.5000001198495536E9
75.99999999999999 1.2508438830227932E12	75.99999999999999 1.5000001535570054E9	75.99999999999999 1.500000120269579E9
77 1.270835139218381E12	77 1.5000001540541708E9	77 1.500000120689604E9
78 1.2908263954139685E12	78 1.5000001545513358E9	78 1.5000001211096294E9
79 1.310817651609556E12	79 1.5000001550485008E9	79 1.5000001215296547E9
80 1.3308089078051433E12	80 1.5000001555456657E9	80 1.5000001219496796E9
80.99999999999999 1.3508001640007307E12	80.99999999999999 1.5000001560428307E9	80.99999999999999 1.500000122369705E9
82 1.3707914201963186E12	82 1.500000156539996E9	82 1.5000001227897303E9
83 1.390782676391906E12	83 1.5000001570371609E9	83 1.5000001232097557E9
84 1.4107739325874937E12	84 1.5000001575343258E9	84 1.5000001236297808E9
84.99999999999999 1.430765188783081E12	84.99999999999999 1.5000001580314908E9	84.99999999999999 1.500000124049806E9
85.99999999999999 1.4507564449786685E12	85.99999999999999 1.5000001585286562E9	85.99999999999999 1.5000001244698315E9
87 1.470747701174256E12	87 1.5000001590258212E9	87 1.5000001248898563E9
88 1.4894990961847292E12	88 1.5000001595251691E9	88 1.5000001253119032E9
89 1.5060288921488958E12	89 1.5000001600284286E9	89 1.5000001257375712E9
89.99999999999999 1.5221461455553564E12	89.99999999999999 1.5000001605324137E9	89.99999999999999 1.5000001261639123E9
90.99999999999999 1.5378508564041116E12	90.99999999999999 1.5000001610371256E9	90.99999999999999 1.5000001265909257E9
92 1.5531430246951614E12	92 1.500000161542564E9	92 1.5000001270186117E9
93 1.5680226504285051E12	93 1.5000001620487285E9	93 1.50000012744697E9
94 1.5824897336041433E12	94 1.5000001625556192E9	94 1.500000127876001E9
94.99999999999999 1.5965442742220757E12	94.99999999999999 1.5000001630632365E9	94.99999999999999 1.500000128305704E9
96 1.6101862722823025E12	96 1.50000016357158E9	96 1.5000001287360804E9
97 1.6234157277848235E12	97 1.5000001640806499E9	97 1.500000129167129E9
98 1.6362326407296387E12	98 1.500000164590446E9	98 1.50000012959885E9
99 1.6486370111167483E12	99 1.5000001651009681E9	99 1.5000001300312433E9
99.99999999999999 1.6606288389461523E12	99.99999999999999 1.500000165612217E9	99.99999999999999 1.50000013046431E9
101 1.6722081242178508E12	101 1.500000166124192E9	101 1.5000001308980484E9
102 1.6833748669318438E12	102 1.5000001666368933E9	102 1.5000001313324597E9
103 1.693658095383896E12	103 1.5000001688268857E9	103 1.5000001331141021E9
104 1.7026848881863967E12	104 1.5000001740216937E9	104 1.5000001373091967E9
104.99999999999999 1.7111424306692234E12	104.99999999999999 1.500000179775076E9	104.99999999999999 1.5000001419530084E9
106 1.7190307228323748E12	106 1.5000001860870328E9	106 1.5000001470455368E9
107 1.726349764675851E12	107 1.5000001929575639E9	107 1.5000001525867815E9
108 1.7330995561996523E12	108 1.5000002003866692E9	108 1.5000001585767431E9
109 1.7392800974037783E12	109 1.500000208374349E9	109 1.5000001650154216E9
109.99999999999999 1.744891388288229E12	109.99999999999999 1.5000002169206035E9	109.99999999999999 1.5000001719028165E9
111 1.7499334288530054E12	111 1.500000226025432E9	111 1.5000001792389288E9
112 1.7544062190981062E12	112 1.5000002356888351E9	112 1.5000001870237575E9
113 1.7583097590235322E12	113 1.5000002459108126E9	113 1.5000001952573023E9
113.99999999999999 1.7616440486292827E12	113.99999999999999 1.5000002566913645E9	113.99999999999999 1.5000002039395645E9
114.99999999999999 1.7644090879153586E12	114.99999999999999 1.500000268030491E9	114.99999999999999 1.5000002130705433E9
116 1.766604876881759E12	116 1.500000279928192E9	116 1.500000222650239E9
117 1.7682314155284849E12	117 1.500000292384467E9	117 1.5000002326786506E9
118 1.769532027065297E12	118 1.5000003023037012E9	118 1.5000002407017245E9
118.99999999999999 1.7706993779054983E12	118.99999999999999 1.5000003072347474E9	118.99999999999999 1.5000002447763076E9
119.99999999999999 1.7713784400534302E12	119.99999999999999 1.5000003116943552E9	119.99999999999999 1.5000002484830625E9
121 1.7715692135090928E12	121 1.5000003156825242E9	121 1.5000002518219888E9
122 1.771919982364732E12	122 1.500000319290165E9	122 1.500000254829898E9
122.99999999999999 1.7725244126653542E12	122.99999999999999 1.500000322530411E9	122.99999999999999 1.500000257512109E9
124 1.773101575581907E12	124 1.5000003253638685E9	124 1.500000259852669E9
125 1.7736514711143892E12	125 1.500000327790537E9	125 1.5000002618515785E9
126 1.7741740992628015E12	126 1.5000003298104162E9	126 1.5000002635088377E9
127 1.7746694600271443E12	127 1.5000003314235067E9	127 1.500000264824446E9
128 1.775137553407417E12	128 1.500000332629808E9	128 1.500000265798404E9
129 1.775517900642818E12	129 1.5000003333416662E9	129 1.5000002663625338E9
130 1.775516717976231E12	130 1.5000003333427317E9	130 1.5000002663629546E9
131 1.7755155353096443E12	131 1.5000003333437972E9	131 1.5000002663633761E9
131.99999999999997 1.7755143526430571E12	131.99999999999997 1.5000003333448627E9	131.99999999999997 1.5000002663637974E9
133 1.7755131699764702E12	133 1.5000003333459284E9	133 1.5000002663642182E9
134 1.775511987309883E12	134 1.500000333346994E9	134 1.5000002663646398E9
135 1.7755108046432961E12	135 1.5000003333480594E9	135 1.500000266365061E9
136 1.775509621976709E12	136 1.500000333349125E9	136 1.500000266365482E9
137 1.775508439310122E12	137 1.5000003333501909E9	137 1.5000002663659034E9
138 1.775507256643535E12	138 1.5000003333512564E9	138 1.5000002663663247E9
139 1.7755060739769482E12	139 1.5000003333523219E9	139 1.5000002663667457E9
140 1.7755048913103613E12	140 1.5000003333533876E9	140 1.500000266367167E9
140.99999999999997 1.7755037086437742E12	140.99999999999997 1.500000333354453E9	140.99999999999997 1.5000002663675883E9
141.99999999999997 1.7755025259771873E12	141.99999999999997 1.5000003333555186E9	141.99999999999997 1.5000002663680093E9
143 1.7755013433106E12	143 1.500000333356584E9	143 1.5000002663684306E9
144 1.7755001607745156E12	144 1.5000003336705093E9	144 1.500000266535151E9
145 1.775498979036422E12	145 1.5000003358974936E9	145 1.5000002677187486E9
146 1.7754977972983286E12	146 1.5000003381244774E9	146 1.5000002689023457E9
147 1.775496615560235E12	147 1.5000003403514616E9	147 1.5000002700859432E9
148 1.7754954338221414E12	148 1.5000003425784457E9	148 1.5000002712695408E9
149 1.7754942520840479E12	149 1.50000034480543E9	149 1.500000272453138E9
150 1.7754930703459543E12	150 1.5000003470324137E9	150 1.5000002736367357E9
