# Supplementary material for: Simulation of electroporation threshold based on the evolution of transmembrane potential and pore density
Source: PeerJ. 2025 Apr 28;13:e19356. doi: 10.7717/peerj.19356 (PMC12045266; doi:10.7717/peerj.19356)
Supplement: Supplemental Information 2 [file peerj-13-19356-s002.zip › data/1.2kV-TMP.xlsx]

## Sheet: Sheet1
time (µs)	Value(nuclear membrane)		time (µs)	Value(cell membrane)		time (µs)	Value(Endoplasmic reticulum membrane)
0	1e-11		0	1e-11		0	1e-11
1	0.0002307		1	0.00081244		1	0.00020438
2	0.0012088		2	0.0074796		2	0.0011667
3	0.0028488		3	0.024602		3	0.0028715
4	0.0050622		4	0.054983		4	0.0052406
5	0.0077376		5	0.09798		5	0.0081476
6	0.010154		6	0.15417		6	0.010812
7	0.012645		7	0.2233		7	0.013595
8	0.015211		8	0.30535		8	0.016497
9	0.017853		9	0.40032		9	0.019518
10	0.019777		10	0.50041		10	0.02182
11	0.020055		11	0.59644		11	0.022418
12	0.019646		12	0.69788		12	0.022329
13	0.017872		13	0.78768		13	0.020656
14	0.015642		14	0.8677		14	0.018309
15	0.013183		15	0.93458		15	0.015572
16	0.010421		16	0.98718		16	0.012478
17	0.0075244		17	1.0246		17	0.009214
18	0.0047963		18	1.0475		18	0.0060871
19	0.0024806		19	1.0582		19	0.0033683
20	0.0010046		20	1.0612		20	0.00151
21	0.00068265		21	1.0616		21	0.00087
22	0.00064222		22	1.062		22	0.0006808
23	0.00067157		23	1.062		23	0.00071327
24	0.00073321		24	1.0619		24	0.00078925
25	0.00079485		25	1.0618		25	0.00086523
26	0.00084843		26	1.0617		26	0.00092816
27	0.00089537		27	1.0617		27	0.00098033
28	0.00094231		28	1.0616		28	0.0010325
29	0.00098925		29	1.0615		29	0.0010847
30	0.0010362		30	1.0615		30	0.0011368
31	0.0010831		31	1.0614		31	0.001189
32	0.0011276		32	1.0613		32	0.0012374
33	0.0011715		33	1.0613		33	0.0012851
34	0.0012154		34	1.0612		34	0.0013328
35	0.0012593		35	1.0611		35	0.0013805
36	0.0013032		36	1.061		36	0.0014281
37	0.0013471		37	1.061		37	0.0014758
38	0.0013911		38	1.0609		38	0.0015235
39	0.001435		39	1.0608		39	0.0015712
40	0.0014789		40	1.0608		40	0.0016188
41	0.0015228		41	1.0607		41	0.0016665
42	0.0015667		42	1.0606		42	0.0017142
43	0.00161		43	1.0606		43	0.0017612
44	0.0016524		44	1.0605		44	0.001807
45	0.0016948		45	1.0604		45	0.0018529
46	0.0017371		46	1.0604		46	0.0018988
47	0.0017795		47	1.0603		47	0.0019447
48	0.0018219		48	1.0602		48	0.0019906
49	0.0018642		49	1.0602		49	0.0020365
50	0.0019066		50	1.0601		50	0.0020824
51	0.001949		51	1.06		51	0.0021282
52	0.0019913		52	1.06		52	0.0021741
53	0.0020337		53	1.0599		53	0.00222
54	0.0020761		54	1.0598		54	0.0022659
55	0.0021184		55	1.0598		55	0.0023118
56	0.0021608		56	1.0597		56	0.0023577
57	0.0022032		57	1.0596		57	0.0024035
58	0.002245		58	1.0596		58	0.0024489
59	0.0022861		59	1.0595		59	0.0024934
60	0.0023272		60	1.0594		60	0.0025379
61	0.0023684		61	1.0594		61	0.0025824
62	0.0024095		62	1.0593		62	0.0026269
63	0.0024506		63	1.0593		63	0.0026714
64	0.0024917		64	1.0592		64	0.0027159
65	0.0025328		65	1.0591		65	0.0027604
66	0.0025739		66	1.0591		66	0.0028049
67	0.002615		67	1.059		67	0.0028494
68	0.0026561		68	1.0589		68	0.0028939
69	0.0026972		69	1.0589		69	0.0029384
70	0.0027383		70	1.0588		70	0.0029829
71	0.0027794		71	1.0587		71	0.0030274
72	0.0028205		72	1.0587		72	0.0030719
73	0.0028611		73	1.0586		73	0.0031158
74	0.002901		74	1.0585		74	0.003159
75	0.0029409		75	1.0585		75	0.0032021
76	0.0029807		76	1.0584		76	0.0032453
77	0.0030206		77	1.0583		77	0.0032884
78	0.0030605		78	1.0583		78	0.0033316
79	0.0031003		79	1.0582		79	0.0033747
80	0.0031402		80	1.0582		80	0.0034178
81	0.0031801		81	1.0581		81	0.003461
82	0.0032199		82	1.058		82	0.0035041
83	0.0032598		83	1.058		83	0.0035473
84	0.0032997		84	1.0579		84	0.0035904
85	0.0033395		85	1.0578		85	0.0036336
86	0.0033794		86	1.0578		86	0.0036767
87	0.0034193		87	1.0577		87	0.0037199
88	0.0034512		88	1.0574		88	0.0037543
89	0.0034688		89	1.0567		89	0.0037731
90	0.0034837		90	1.0558		90	0.003789
91	0.003496		91	1.0549		91	0.0038021
92	0.0035056		92	1.0539		92	0.0038122
93	0.0035126		93	1.0529		93	0.0038194
94	0.003517		94	1.0517		94	0.0038238
95	0.0035186		95	1.0505		95	0.0038252
96	0.0035177		96	1.0492		96	0.0038238
97	0.003514		97	1.0478		97	0.0038194
98	0.0035077		98	1.0463		98	0.0038121
99	0.0034988		99	1.0448		99	0.003802
100	0.0034872		100	1.0431		100	0.0037889
101	0.003473		101	1.0414		101	0.003773
102	0.0034561		102	1.0396		102	0.0037541
103	0.0031589		103	1.0249		103	0.0034251
104	0.0023615		104	0.98715		104	0.0025425
105	0.0014691		105	0.94504		105	0.0015548
106	0.0004816		106	0.89858		106	0.00046187
107	-0.00060091		107	0.84777		107	-0.00073616
108	-0.0017785		108	0.79262		108	-0.0020393
109	-0.003051		109	0.73312		109	-0.0034477
110	-0.0044187		110	0.66926		110	-0.0049612
111	-0.0058813		111	0.60106		111	-0.0065798
112	-0.007439		112	0.52852		112	-0.0083036
113	-0.0090918		113	0.45162		113	-0.010133
114	-0.01084		114	0.37038		114	-0.012067
115	-0.012682		115	0.28478		115	-0.014106
116	-0.01462		116	0.19484		116	-0.01625
117	-0.016653		117	0.10056		117	-0.0185
118	-0.016377		118	0.0325		118	-0.018317
119	-0.011889		119	0.014892		119	-0.013694
120	-0.0066964		120	0.0031114		120	-0.0083313
121	-0.00079883		121	-0.0028421		121	-0.0022298
122	0.0035584		122	-0.0081952		122	0.0023353
123	0.0060509		123	-0.013703		123	0.0050352
124	0.0076515		124	-0.017101		124	0.0068559
125	0.0083603		125	-0.018389		125	0.0077974
126	0.0081772		126	-0.017567		126	0.0078598
127	0.0071023		127	-0.014635		127	0.007043
128	0.0051356		128	-0.009592		128	0.0053471
129	0.0027083		129	-0.0035397		129	0.003159
130	0.0025346		130	-0.0033088		130	0.002959
131	0.0023609		131	-0.0030779		131	0.002759
132	0.0021873		132	-0.002847		132	0.002559
133	0.0020136		133	-0.0026161		133	0.002359
134	0.0018399		134	-0.0023852		134	0.002159
135	0.0016663		135	-0.0021543		135	0.001959
136	0.0014926		136	-0.0019234		136	0.001759
137	0.0013189		137	-0.0016926		137	0.001559
138	0.0011452		138	-0.0014617		138	0.001359
139	0.00097158		139	-0.0012308		139	0.001159
140	0.0007979		140	-0.00099986		140	0.00095897
141	0.00062423		141	-0.00076897		141	0.00075897
142	0.00045056		142	-0.00053807		142	0.00055897
143	0.00027689		143	-0.00030717		143	0.00035897
144	0.0001265		144	-0.00010742		144	0.00018543
145	0.00011843		145	-9.8099e-05		145	0.00017367
146	0.00011036		146	-8.878e-05		146	0.00016192
147	0.00010229		147	-7.9461e-05		147	0.00015017
148	9.4215e-05		148	-7.0143e-05		148	0.00013841
149	8.6145e-05		149	-6.0824e-05		149	0.00012666
150	7.8074e-05		150	-5.1505e-05		150	0.00011491
