# Supplementary material for: Simulation of electroporation threshold based on the evolution of transmembrane potential and pore density
Source: PeerJ. 2025 Apr 28;13:e19356. doi: 10.7717/peerj.19356 (PMC12045266; doi:10.7717/peerj.19356)
Supplement: Supplemental Information 2 [file peerj-13-19356-s002.zip › data/2.9kV-TMP.xlsx]

## Sheet: Sheet1
time (µs) Value(cell membrane)	time (µs) Value(nuclear membrane)	time(µs) Value(endoplasmic reticulum membrane)
0 1.0E-11	0 1.0E-11	0 1.0E-11
1 0.001963390829778178	1 5.575130726261984E-4	1 4.939254318396978E-4
2 0.018075656269547935	2 0.0029213119742235996	2 0.0028195132465013836
3 0.0594546679113519	3 0.0068846537156164725	3 0.006939460194169688
4 0.13287667060177177	4 0.012233710300002976	4 0.012664853747982985
5 0.2376129951950614	5 0.018970579221897044	5 0.019989514199242775
6 0.37946360371474563	6 0.0267922824472131	6 0.02861482377851976
7 0.5519461303111979	7 0.033578443919627166	7 0.03629071021572683
8 0.7554053502925484	8 0.03953459887626298	8 0.043234315480900065
9 0.9831450861745594	9 0.04348117099740545	9 0.04833884784555664
10 1.2191268216045552	10 0.04557325743937746	10 0.05116174342035862
11 1.2814780114510578	11 0.1292975693615377	11 0.11848304960663736
12 1.2760154042709635	12 0.2861924438333867	12 0.267245209958328
13 1.2708113629316218	13 0.4347626512668805	13 0.4147739371384711
14 1.2639846422263163	14 0.5693929937174511	14 0.5496954333573187
14.999999999999998 1.2566652707358612	14.999999999999998 0.6828746712202145	14.999999999999998 0.6653691059741211
16 1.2469707549386628	16 0.7721168433242225	16 0.7588200119181687
17 1.2373177957796146	17 0.8367121505540629	17 0.8286118737461221
18 1.2273429502086435	18 0.8786152930379751	18 0.8754767270994224
18.999999999999996 1.2163424110849137	18.999999999999996 0.9018360737913396	18.999999999999996 0.903020357070484
20 1.2055717399387378	20 0.9129350912036438	20 0.9178918161536389
21 1.1971202675765964	21 0.9197666908971298	21 0.9286940936901393
22 1.1908217640814618	22 0.9233488898454256	22 0.9365903494224321
23 1.1862403868043065	23 0.9260809125131173	23 0.9443103479791164
24 1.1835289837218896	24 0.9275541949544612	24 0.952582438319193
24.999999999999996 1.181152397883646	24.999999999999996 0.9289778044562444	24.999999999999996 0.9616125358765766
26 1.1787758120454042	26 0.9304014139580348	26 0.970642633433962
27 1.1764603400387506	27 0.9318075157925838	27 0.9797658016591955
28 1.1744328246927944	28 0.9331311248548326	28 0.9893275010323874
29 1.1724053093468436	29 0.9344547339170832	29 0.9988892004055794
29.999999999999996 1.1705987199027534	29.999999999999996 0.9356720020051812	29.999999999999996 1.0083082792767746
31 1.1688877216144453	31 0.9368432580297723	31 1.0176656485045585
32 1.1672527866556814	32 0.9379704829583977	32 1.0268620983194028
32.99999999999999 1.1658861141660966	32.99999999999999 0.9389424176756345	32.99999999999999 1.0354910126436296
34 1.1645194416765188	34 0.939914352392873	34 1.0441199269678583
35 1.1631527691869321	35 0.9408862871101098	35 1.0527488412920887
36 1.161786096697349	36 0.9418582218273448	36 1.0613777556163138
37 1.1604884380678024	37 0.9427864227552982	37 1.0695975407130467
37.99999999999999 1.1593805019084718	37.99999999999999 0.9435943973615926	37.99999999999999 1.0766926095913965
39 1.1582725657491428	39 0.944402371967894	39 1.0837876784697462
40 1.1571646295898104	40 0.9452103465741919	40 1.090882747348096
41 1.156056693430478	41 0.9460183211804862	41 1.0979778162264457
42 1.1550168535732714	42 0.9467951218801174	42 1.1039834839354894
42.99999999999999 1.154126781287128	42.99999999999999 0.9475033602623091	42.99999999999999 1.1075931776790897
44 1.153236709000983	44 0.9482115986445026	44 1.1112028714226918
44.99999999999999 1.1523466367148378	44.99999999999999 0.9489198370266942	44.99999999999999 1.1148125651662992
46 1.1514565644286945	46 0.9496280754088877	46 1.1184222589099013
47 1.1506861125439327	47 0.9502441190929174	47 1.1198060015579605
48 1.1499361421846102	48 0.9508443771079955	48 1.1208086146206044
49 1.1491861718252805	49 0.9514446351230772	49 1.121811227683252
49.99999999999999 1.1484362014659615	49.99999999999999 0.9520448931381535	49.99999999999999 1.1228138407458994
51 1.1477367128066378	51 0.9525886239077535	51 1.122917562016359
52 1.147114526066873	52 0.953045795298741	52 1.1216448228861848
53 1.1464923393271116	53 0.9535029666897303	53 1.120372083756009
54 1.1458701525873467	54 0.9539601380807214	54 1.1190993446258348
54.99999999999999 1.1452479658475854	54.99999999999999 0.9544173094717125	54.99999999999999 1.117826605495659
56 1.1446257791078276	56 0.9548744808627001	56 1.1165538663654848
56.99999999999999 1.1440035923680592	56.99999999999999 0.9553316522536894	56.99999999999999 1.115281127235309
58 1.1433814056282978	58 0.9557888236446805	58 1.1140083881051348
59 1.142759218888533	59 0.9562459950356699	59 1.1127356489749607
59.99999999999999 1.142175650424952	59.99999999999999 0.9566571272994979	59.99999999999999 1.1111934623142945
61 1.1416343314100574	61 0.9570178915010166	61 1.109356492697498
62 1.1410930123951646	62 0.9573786557025388	62 1.107519523080705
63 1.1405516933802717	63 0.9577394199040627	63 1.10568255346391
64 1.1400103743653753	64 0.9581001841055867	64 1.10384558384711
65 1.1394690553504843	65 0.9584609483071072	65 1.1020086142303152
65.99999999999999 1.1389277363355896	65.99999999999999 0.9588217125086311	65.99999999999999 1.1001716446135186
67 1.1383864173206932	67 0.9591824767101516	67 1.0983346749967238
68 1.1378903080768135	68 0.9594960296849839	68 1.0965500042374599
69 1.137422851583266	69 0.9597796614401028	69 1.0947984791030025
70 1.1369553950897169	70 0.9600632931952253	70 1.0930469539685506
70.99999999999999 1.1364879385961695	70.99999999999999 0.9603469249503442	70.99999999999999 1.0912954288340933
72 1.136020482102622	72 0.9606305567054632	72 1.0895439036996377
73 1.1355530256090747	73 0.9609141884605856	73 1.087792378565184
74 1.135085569115529	74 0.9611978202157045	74 1.0860408534307302
75 1.1346181126219816	75 0.9614814519708252	75 1.0842893282962747
75.99999999999999 1.1342188792488388	75.99999999999999 0.9617011114190115	75.99999999999999 1.0832777271196976
77 1.1338427997840403	77 0.9618990596214756	77 1.0825172450856675
78 1.1334667203192348	78 0.9620970078239397	78 1.081756763051641
79 1.1330906408544328	79 0.9622949560264074	79 1.080996281017618
80 1.132714561389629	80 0.9624929042288715	80 1.0802357989835896
80.99999999999999 1.1323384819248288	80.99999999999999 0.9626908524313338	80.99999999999999 1.0794753169495594
82 1.131962402460025	82 0.9628888006337979	82 1.0787148349155329
83 1.1315863229952194	83 0.9630867488362638	83 1.077954352881508
84 1.1312102435304157	84 0.9632846970387297	84 1.0771938708474798
84.99999999999999 1.1308341640656154	84.99999999999999 0.9634826452411938	84.99999999999999 1.0764333888134496
85.99999999999999 1.1304580846008117	85.99999999999999 0.9636805934436596	85.99999999999999 1.075672906779423
87 1.130082005136006	87 0.963878541646122	87 1.0749124247453983
88 1.129705925671204	88 0.9640764898485861	88 1.0741519427113682
89 1.129329846206402	89 0.9642744380510537	89 1.0733914606773416
89.99999999999999 1.1289537667416019	89.99999999999999 0.9644723862535196	89.99999999999999 1.072630978643315
90.99999999999999 1.12860625481198	90.99999999999999 0.9646472423250225	90.99999999999999 1.0722407085311785
92 1.1282684382772254	92 0.9648142612720951	92 1.07197608281722
93 1.1279306217424692	93 0.9649812802191677	93 1.0717114571032615
94 1.1275928052077147	94 0.9651482991662368	94 1.0714468313893013
94.99999999999999 1.1272549886729601	94.99999999999999 0.9653153181133076	94.99999999999999 1.0711822056753428
96 1.1269171721382039	96 0.965482337060382	96 1.0709175799613844
97 1.1265793556034511	97 0.9656493560074528	97 1.0706529542474277
98 1.126152161062504	98 0.9656664351910011	98 1.0704111323802534
99 1.1256882751655093	99 0.9656219612756987	99 1.070178671921977
99.99999999999999 1.125224389268511	99.99999999999999 0.9655774873603962	99.99999999999999 1.0699462114637006
101 1.123295225951554	101 0.9636188861105035	101 1.067954878880891
102 1.1151247412209058	102 0.9535070957380958	102 1.0584716638018206
103 1.0994966661151997	103 0.9332162764801675	103 1.039284836928334
104 1.0740119292358896	104 0.8994718830967612	104 1.0072727924403493
104.99999999999999 1.0351948067980326	104.99999999999999 0.8485808096942948	104.99999999999999 0.9585875066374792
106 0.9871223906983237	106 0.7857472022921224	106 0.8981857705116321
107 0.9259454240331655	107 0.7058707580685732	107 0.8207136792662704
108 0.8543738765242646	108 0.6143008646860073	108 0.7310481366707888
109 0.776161229087994	109 0.5163537268895491	109 0.6341827751532589
109.99999999999999 0.6915829958686066	109.99999999999999 0.41542830758289817	109.99999999999999 0.5335792752681474
111 0.6008020707237334	111 0.31564376739498456	111 0.43339029679480223
112 0.5050328831207747	112 0.22242086975157527	112 0.33888596710424146
113 0.40565934894126254	113 0.14351680045418025	113 0.25760197802757734
113.99999999999999 0.3055584882425051	113.99999999999999 0.08604219602489804	113.99999999999999 0.1954704838686685
114.99999999999999 0.21160034880449885	114.99999999999999 0.04309839809225635	114.99999999999999 0.14847343273025815
116 0.12994681869707603	116 0.016573899868528863	116 0.1181986256537878
117 0.06669653838892253	117 0.003319008563865077	117 0.10178100751688368
118 0.025426986166483978	118 -0.001440184945977808	118 0.09481884273414404
118.99999999999999 0.005948692703314961	118.99999999999999 -0.0016637764319206967	118.99999999999999 0.09331232338528532
119.99999999999999 0.0010460407022525346	119.99999999999999 -4.968182340102878E-4	119.99999999999999 0.09376365603365766
121 5.053592196252878E-4	121 -1.1114981016529045E-4	121 0.09366516578391855
122 3.0823276898733087E-4	122 -4.678358147119057E-6	122 0.09316811846678152
122.99999999999999 2.1400046114134573E-4	122.99999999999999 3.683772208086537E-5	122.99999999999999 0.09256299993176374
124 1.4538117987408623E-4	124 6.496935324776263E-5	124 0.09193934303206525
125 9.637461468222554E-5	125 8.285968434328403E-5	125 0.0913015373208719
126 7.657221143935855E-5	126 8.878322509020638E-5	126 0.0906627918198952
127 5.6769808196491554E-5	127 9.470676583712872E-5	127 0.0900240463189185
128 3.6967404953624555E-5	128 1.0063030658405109E-4	128 0.08938530081794183
129 2.6870769507303345E-5	129 1.0325120020139387E-4	129 0.08875734853605678
130 1.8191920928470468E-5	130 1.0538965391017705E-4	130 0.08813097289237357
131 9.513072349637601E-6	131 1.0752810761896027E-4	131 0.08750459724869032
131.99999999999997 5.393095277068005E-6	131.99999999999997 1.0818435365430854E-4	131.99999999999997 0.08690015140643631
133 2.851813810264891E-6	133 1.0832732469656471E-4	133 0.08630329965432143
134 3.1053234346184635E-7	134 1.0847029573882085E-4	134 0.08570644790220658
135 -2.2307491233411977E-6	135 1.08613266781077E-4	135 0.08510959615009175
136 -4.7720305901442425E-6	136 1.0875623782333316E-4	136 0.0845127443979769
137 -7.3133120569472865E-6	137 1.0889920886558931E-4	137 0.08391589264586205
138 -8.8070318363077E-6	138 1.0868057793625764E-4	138 0.08334521170972281
139 -9.18061875989792E-6	139 1.0807529459882237E-4	139 0.08280251460612346
140 -9.554205683488137E-6	140 1.074700112613871E-4	140 0.08225981750252412
140.99999999999997 -9.927792607078356E-6	140.99999999999997 1.0686472792395181E-4	140.99999999999997 0.08171712039892477
141.99999999999997 -1.0301379530668576E-5	141.99999999999997 1.0625944458651654E-4	141.99999999999997 0.08117442329532541
143 -1.0674966454258805E-5	143 1.0565416124908124E-4	143 0.08063172619172604
144 -1.1048553377849024E-5	144 1.0504887791164596E-4	144 0.08008902908812669
145 -1.1422140301439244E-5	145 1.0444359457421068E-4	145 0.07954633198452735
146 -1.1795727225029461E-5	146 1.038383112367754E-4	146 0.07900363488092799
147 -1.216931414861968E-5	147 1.0323302789934012E-4	147 0.07846093777732863
148 -1.2542901072209898E-5	148 1.0262774456190485E-4	148 0.07791824067372928
149 -1.2916487995800117E-5	149 1.0202246122446957E-4	149 0.07737554357012993
150 -1.3290074919390336E-5	150 1.014171778870343E-4	150 0.07683284646653057
