# Supplementary material for: Simulation of electroporation threshold based on the evolution of transmembrane potential and pore density
Source: PeerJ. 2025 Apr 28;13:e19356. doi: 10.7717/peerj.19356 (PMC12045266; doi:10.7717/peerj.19356)
Supplement: Supplemental Information 2 [file peerj-13-19356-s002.zip › data/3.5kV-N-TMP.xlsx]

## Sheet: Sheet1
time (µs) Value(cell membrane)	time (µs) Value(Endoplasmic reticulum membrane)	time (µs) Value(nuclear membrane)	time (µs) N[1/m^2](cell membrane)	time (µs) N[1/m^2](Endoplasmic reticulum membrane)	time (µs) N[1/m^2](nuclear membrane)
0 1.0E-11	0 1.0E-11	0 1.0E-11	0 1500000000	0 1500000000	0 1500000000
1 0.002369609619955043	1 5.961168984829962E-4	1 6.728606028871082E-4	1 1.5000000000890405E9	1 1.5000000000046349E9	1 1.5000000000056129E9
2 0.02181544712326	2 0.003402860869440887	2 0.0035257214050060095	2 1.5000000175492716E9	2 1.500000000426682E9	2 1.5000000004446843E9
3 0.0717556252984271	3 0.008375216171258193	3 0.008309070291509846	3 1.5000004902141137E9	3 1.5000000046638396E9	3 1.5000000043542852E9
4 0.16036836148913802	4 0.015285191094976502	4 0.014764845000299953	4 1.500001903243603E9	4 1.5000000162174754E9	4 1.5000000148132274E9
5 0.2867742136838307	5 0.024125335526871794	5 0.022895585325147794	5 1.500006021152571E9	5 1.5000000357498114E9	5 1.5000000323368428E9
6 0.45797305055813853	6 0.03453530045140729	6 0.032335680598025274	6 1.5000228755782156E9	6 1.5000000716073093E9	6 1.500000063913676E9
7 0.6695953107994859	7 0.044195637880447336	7 0.040692961422465146	7 1.5274323736287887E9	7 1.5000001304200375E9	7 1.5000001142464876E9
8 0.9156328656376678	8 0.052296364257945704	8 0.04753475170162158	8 1.7573530993169327E9	8 1.500000217673288E9	8 1.5000001868838658E9
9 1.1869641483432112	9 0.057919743655819644	9 0.05197792856775063	9 1.842956584293222E11	9 1.50000032960749E9	9 1.5000002781191177E9
10 1.2870287654003976	10 0.1279580753068137	10 0.13966940724630117	10 7.548005118658853E13	10 1.500000553400395E9	10 1.5000005023115091E9
11 1.282404601667003	11 0.3082809745207227	11 0.33302444508997286	11 1.324624777185026E14	11 1.5000026486855702E9	11 1.5000031608871477E9
12 1.2759513358598467	12 0.49926019668433685	12 0.5275570748437035	12 1.8006233375138638E14	12 1.5000235643268464E9	12 1.5000347760673602E9
13 1.2694367952411563	13 0.6818917883390272	13 0.7099591446451976	13 2.1745231165232497E14	13 1.5004513773809755E9	13 1.5007933254293938E9
14 1.262633365721224	14 0.8469892427083634	14 0.8701030708332054	14 2.4616087130886356E14	14 1.518168605535497E9	14 1.5328413693464239E9
14.999999999999998 1.2585385022922173	14.999999999999998 0.9882855657512701	14.999999999999998 1.0025500707015444	14.999999999999998 2.6953985562936912E14	14.999999999999998 2.267690377859083E9	14.999999999999998 2.7249139562342706E9
16 1.2566855376837962	16 1.1233044778273191	16 1.0898021477433515	16 2.9038718833072494E14	16 6.101652333647646E10	16 2.778450994569883E10
17 1.2494027122692755	17 1.255983016712805	17 1.150523888448105	17 3.07698243227328E14	17 7.039142083135515E12	17 2.587497759885863E11
18 1.243448277864469	18 1.2581388055110976	18 1.1844206318259358	18 3.210158111634644E14	18 3.3344022339399484E13	18 1.3193907893535396E12
18.999999999999996 1.2352546211086546	18.999999999999996 1.2396268590893866	18.999999999999996 1.1773819413421398	18.999999999999996 3.309794449757296E14	18.999999999999996 4.655112336310193E13	18.999999999999996 2.6023215798205845E12
20 1.2256319726816427	20 1.2253987388583623	20 1.1558018466299336	20 3.378737762780938E14	20 5.374799005968234E13	20 3.2158212715462896E12
21 1.2180370821650248	21 1.2163248012022363	21 1.1357101887184227	21 3.426259789728639E14	21 5.823944726947584E13	21 3.475051518170508E12
22 1.2119670678906642	22 1.2100620662774473	22 1.119829173797089	22 3.464631723395822E14	22 6.181875927177881E13	22 3.6367302677444673E12
23 1.2069694829272164	23 1.2055025946241171	23 1.1083565401447073	23 3.4968966075846906E14	23 6.487551927190551E13	23 3.756490888993209E12
24 1.2025709875887065	24 1.2017503592353291	24 1.0999769396590926	24 3.525748074046654E14	24 6.765569103704265E13	24 3.856927601617946E12
24.999999999999996 1.198740276797838	24.999999999999996 1.198656405723404	24.999999999999996 1.0949680062670906	24.999999999999996 3.551346096538657E14	24.999999999999996 7.017669365573181E13	24.999999999999996 3.9379180968091396E12
26 1.19565792201396	26 1.1962787613043337	26 1.0943062751756498	26 3.572542468486713E14	26 7.234432008969512E13	26 4.007919206481535E12
27 1.1930878445080841	27 1.1942746057881015	27 1.09654667322103	27 3.5906380898420544E14	27 7.426094808236692E13	27 4.0817034728675366E12
28 1.1906269591584921	28 1.1923248375138966	28 1.0989896133255312	28 3.608041092273935E14	28 7.611476784371369E13	28 4.1594434829524937E12
29 1.188483004471638	29 1.1905329284234325	29 1.1020204325526626	29 3.623433765558356E14	29 7.77862864667919E13	29 4.24866505467045E12
29.999999999999996 1.1863731394363048	29.999999999999996 1.1887572543302616	29.999999999999996 1.1050199685359976	29.999999999999996 3.6386198571536556E14	29.999999999999996 7.943720835019931E13	29.999999999999996 4.340405922048866E12
31 1.184552477195754	31 1.1871193113777805	31 1.107754110150938	31 3.652053393378657E14	31 8.091339583737656E13	31 4.453519473317617E12
32 1.1827318149552104	32 1.185481368425303	32 1.110488251765882	32 3.6654869296036575E14	32 8.238958332455381E13	32 4.566633024586367E12
32.99999999999999 1.1812991636398378	32.99999999999999 1.1841008005927192	32.99999999999999 1.1118679119784813	32.99999999999999 3.6763697377334394E14	32.99999999999999 8.35970433223517E13	32.99999999999999 4.700418247962751E12
34 1.1798849467535595	34 1.1827324606720024	34 1.1131832206748014	34 3.6871313605739725E14	34 8.479173605632773E13	34 4.835185584081107E12
35 1.1784707298672812	35 1.1813641207512822	35 1.114498529371125	35 3.697892983414505E14	35 8.598642879030375E13	35 4.969952920199465E12
36 1.17705651298101	36 1.179995780830562	36 1.115813838067445	36 3.7086546062550375E14	36 8.718112152427978E13	36 5.104720256317822E12
37 1.175813914821524	37 1.1787715641291028	37 1.1165068500403157	37 3.718323143011713E14	37 8.825442111089767E13	37 5.243072864453645E12
37.99999999999999 1.174662496134668	37.99999999999999 1.1776239187865505	37.99999999999999 1.116869241409467	37.99999999999999 3.727410933048478E14	37.99999999999999 8.926322561959917E13	37.99999999999999 5.383330295086866E12
39 1.1735110774478157	39 1.1764762734439982	39 1.1172316327786218	39 3.736498723085243E14	39 9.027203012830067E13	39 5.523587725720088E12
40 1.1723596587609633	40 1.1753286281014494	40 1.117594024147773	40 3.745586513122009E14	40 9.128083463700217E13	40 5.66384515635331E12
41 1.1713142174973141	41 1.1742833313161745	41 1.1177712050216355	41 3.753937632740477E14	41 9.220721336187617E13	41 5.802409600954444E12
42 1.1704643483873012	42 1.1734269099268202	42 1.1176065959713624	42 3.760929290920259E14	42 9.298148244330044E13	42 5.937849786497934E12
42.99999999999999 1.1696144792772847	42.99999999999999 1.1725704885374695	42.99999999999999 1.1174419869210857	42.99999999999999 3.7679209491000406E14	42.99999999999999 9.375575152472469E13	42.99999999999999 6.073289972041423E12
44 1.1687646101672682	44 1.1717140671481223	44 1.117277377870809	44 3.774912607279822E14	44 9.453002060614895E13	44 6.208730157584914E12
44.99999999999999 1.1679147410572552	44.99999999999999 1.170857645758768	44.99999999999999 1.1171127688205322	44.99999999999999 3.781904265459604E14	44.99999999999999 9.530428968757322E13	44.99999999999999 6.344170343128402E12
46 1.1670648719472423	46 1.170001224369421	46 1.1169481597702555	46 3.7888959236393856E14	46 9.607855876899748E13	46 6.479610528671893E12
47 1.1662150028372258	47 1.1691448029800666	47 1.1167835507199824	47 3.795887581819167E14	47 9.685282785042175E13	47 6.615050714215384E12
48 1.1653651337272093	48 1.168288381590716	48 1.116618941669702	48 3.802879239998949E14	48 9.762709693184602E13	48 6.750490899758874E12
49 1.1645152646171963	49 1.1674319602013652	49 1.1164543326194254	49 3.80987089817873E14	49 9.840136601327027E13	49 6.885931085302362E12
49.99999999999999 1.1637991400580665	49.99999999999999 1.1667099952983184	49.99999999999999 1.1162282274997528	49.99999999999999 3.8159414492461875E14	49.99999999999999 9.907275992516094E13	49.99999999999999 7.013911108512892E12
51 1.163128016276917	51 1.16603327071683	51 1.115981430913041	51 3.821702077132568E14	51 9.970953962186527E13	51 7.139381024906692E12
52 1.1624568924957712	52 1.165356546135345	52 1.1157346343263361	52 3.827462705018948E14	52 1.003463193185696E14	52 7.264850941300493E12
53 1.1617857687146254	53 1.1646798215538565	53 1.1154878377396242	53 3.833223332905328E14	53 1.0098309901527394E14	53 7.390320857694295E12
54 1.161114644933476	54 1.164003096972368	54 1.115241041152916	54 3.838983960791709E14	54 1.0161987871197827E14	54 7.515790774088096E12
54.99999999999999 1.1604435211523265	54.99999999999999 1.163326372390883	54.99999999999999 1.1149942445662075	54.99999999999999 3.844744588678089E14	54.99999999999999 1.022566584086826E14	54.99999999999999 7.641260690481896E12
56 1.1597723973711807	56 1.162649647809391	56 1.1147474479794992	56 3.8505052165644694E14	56 1.0289343810538692E14	56 7.766730606875697E12
56.99999999999999 1.1591012735900348	56.99999999999999 1.1619729232279097	56.99999999999999 1.1145006513927873	56.99999999999999 3.8562658444508494E14	56.99999999999999 1.0353021780209127E14	56.99999999999999 7.892200523269498E12
58 1.1584556726037212	58 1.1613219765464171	58 1.1142545265990753	58 3.861831650452665E14	58 1.0414524924304653E14	58 8.015682092026955E12
59 1.1579605209509003	59 1.1608229829679422	59 1.1140123618265632	59 3.866249039015633E14	59 1.0463208114305919E14	59 8.127442939032982E12
59.99999999999999 1.1574653692980688	59.99999999999999 1.1603239893894708	59.99999999999999 1.113770197054051	59.99999999999999 3.870666427578601E14	59.99999999999999 1.0511891304307188E14	59.99999999999999 8.239203786039008E12
61 1.1569702176452443	61 1.1598249958109923	61 1.1135280322815388	61 3.875083816141569E14	61 1.0560574494308456E14	61 8.350964633045035E12
62 1.1564750659924163	62 1.1593260022325138	62 1.1132858675090267	62 3.879501204704536E14	62 1.0609257684309725E14	62 8.4627254800510625E12
63 1.155979914339592	63 1.1588270086540424	63 1.1130437027365216	63 3.8839185932675044E14	63 1.0657940874310992E14	63 8.574486327057089E12
64 1.1554847626867675	64 1.1583280150755675	64 1.112801537964006	64 3.888335981830472E14	64 1.0706624064312261E14	64 8.686247174063116E12
65 1.154989611033943	65 1.1578290214970925	65 1.1125593731914938	65 3.89275337039344E14	65 1.075530725431353E14	65 8.79800802106914E12
65.99999999999999 1.154494459381115	65.99999999999999 1.1573300279186176	65.99999999999999 1.1123172084189816	65.99999999999999 3.897170758956408E14	65.99999999999999 1.0803990444314795E14	65.99999999999999 8.909768868075168E12
67 1.153999307728287	67 1.1568310343401427	67 1.112075043646473	67 3.9015881475193756E14	67 1.0852673634316064E14	67 9.021529715081195E12
68 1.153504156075459	68 1.1563320407616677	68 1.1118328788739609	68 3.906005536082344E14	68 1.0901356824317333E14	68 9.133290562087223E12
69 1.1530090044226347	69 1.1558330471831963	69 1.1115907141014487	69 3.910422924645311E14	69 1.0950040014318602E14	69 9.24505140909325E12
70 1.1525138527698067	70 1.1553340536047179	70 1.1113485493289366	70 3.914840313208279E14	70 1.0998723204319869E14	70 9.356812256099275E12
70.99999999999999 1.1520187011169822	70.99999999999999 1.154835060026243	70.99999999999999 1.111106384556428	70.99999999999999 3.919257701771247E14	70.99999999999999 1.1047406394321138E14	70.99999999999999 9.468573103105303E12
72 1.1515235494641543	72 1.1543360664477715	72 1.1108642197839158	72 3.923675090334215E14	72 1.1096089584322405E14	72 9.58033395011133E12
73 1.1510433916707603	73 1.1538522720806723	73 1.1106254874684423	73 3.927979009452241E14	73 1.1143513178074058E14	73 9.690437323147049E12
74 1.1506516182479727	74 1.1534580725732146	74 1.1104069884729233	74 3.931614059723022E14	74 1.1183511824150045E14	74 9.790770376918115E12
75 1.150259844825185	75 1.1530638730657605	75 1.1101884894774008	75 3.935249109993802E14	75 1.1223510470226033E14	75 9.891103430689182E12
75.99999999999999 1.149868071402401	75.99999999999999 1.1526696735583064	75.99999999999999 1.1099699904818783	75.99999999999999 3.938884160264582E14	75.99999999999999 1.126350911630202E14	75.99999999999999 9.991436484460248E12
77 1.149476297979617	77 1.1522754740508487	77 1.1097514914863629	77 3.9425192105353625E14	77 1.130350776237801E14	77 1.0091769538231316E13
78 1.1490845245568257	78 1.1518812745433946	78 1.109532992490844	78 3.9461542608061425E14	78 1.1343506408453997E14	78 1.019210259200238E13
79 1.1486927511340381	79 1.1514870750359405	79 1.1093144934953214	79 3.9497893110769225E14	79 1.1383505054529984E14	79 1.029243564577345E13
80 1.148300977711254	80 1.1510928755284828	80 1.1090959944998025	80 3.9534243613477025E14	80 1.1423503700605973E14	80 1.0392768699544514E13
80.99999999999999 1.1479092042884629	80.99999999999999 1.1506986760210287	80.99999999999999 1.1088774955042835	80.99999999999999 3.957059411618484E14	80.99999999999999 1.1463502346681961E14	80.99999999999999 1.049310175331558E13
82 1.1475174308656824	82 1.150304476513571	82 1.1086589965087645	82 3.960694461889264E14	82 1.1503500992757948E14	82 1.0593434807086646E13
83 1.1471256574428947	83 1.149910277006117	83 1.108440497513242	83 3.964329512160044E14	83 1.1543499638833936E14	83 1.0693767860857715E13
84 1.1467338840201071	84 1.1495160774986628	84 1.108221998517723	84 3.967964562430825E14	84 1.1583498284909922E14	84 1.079410091462878E13
84.99999999999999 1.146342110597316	84.99999999999999 1.1491218779912087	84.99999999999999 1.1080034995222041	84.99999999999999 3.971599612701605E14	84.99999999999999 1.162349693098591E14	84.99999999999999 1.0894433968399846E13
85.99999999999999 1.1459503371745319	85.99999999999999 1.1487276784837546	85.99999999999999 1.1077850005266816	85.99999999999999 3.975234662972385E14	85.99999999999999 1.1663495577061898E14	85.99999999999999 1.0994767022170914E13
87 1.1455585637517443	87 1.148333478976297	87 1.1075665015311627	87 3.978869713243165E14	87 1.1703494223137886E14	87 1.109510007594198E13
88 1.145017962576179	88 1.147746329066968	88 1.1071203474822289	88 3.982094473671779E14	88 1.1737943271368386E14	88 1.118120544694616E13
89 1.1436000657771812	89 1.146021793556229	89 1.105332234166414	89 3.9829006967231394E14	89 1.1739679080228494E14	89 1.1183442832377742E13
89.99999999999999 1.142182168978187	89.99999999999999 1.1442972580454933	89.99999999999999 1.1035441208505992	89.99999999999999 3.983706919774499E14	89.99999999999999 1.17414148890886E14	89.99999999999999 1.1185680217809322E13
90.99999999999999 1.1407642721791893	90.99999999999999 1.1425727225347577	90.99999999999999 1.1017560075347843	90.99999999999999 3.9845131428258594E14	90.99999999999999 1.1743150697948706E14	90.99999999999999 1.1187917603240902E13
92 1.1393463753801916	92 1.1408481870240186	92 1.0999678942189695	92 3.9853193658772194E14	92 1.1744886506808812E14	92 1.1190154988672484E13
93 1.1379284785811974	93 1.1391236515132812	93 1.0981797809031546	93 3.98612558892858E14	93 1.174662231566892E14	93 1.1192392374104064E13
94 1.1365105817821997	94 1.1373991160025438	94 1.0963916675873397	94 3.9869318119799394E14	94 1.1748358124529027E14	94 1.1194629759535646E13
94.99999999999999 1.135092684983202	94.99999999999999 1.1356745804918082	94.99999999999999 1.094603554271525	94.99999999999999 3.9877380350313E14	94.99999999999999 1.1750093933389133E14	94.99999999999999 1.1196867144967227E13
96 1.1336747881842077	96 1.1339500449810709	96 1.0928154409557136	96 3.98854425808266E14	96 1.175182974224924E14	96 1.1199104530398807E13
97 1.13225689138521	97 1.1322255094703317	97 1.0910273276398987	97 3.9893504811340206E14	97 1.1753565551109347E14	97 1.1201341915830389E13
98 1.1308389945862158	98 1.1305009739595944	98 1.0892392143240839	98 3.990156704185381E14	98 1.1755301359969453E14	98 1.1203579301261969E13
99 1.1294210977872217	99 1.1287764384488588	99 1.087451101008269	99 3.9909629272367406E14	99 1.1757037168829558E14	99 1.1205816686693549E13
99.99999999999999 1.128003200988224	99.99999999999999 1.1270519029381214	99.99999999999999 1.0856629876924577	99.99999999999999 3.991769150288101E14	99.99999999999999 1.1758772977689667E14	99.99999999999999 1.1208054072125129E13
101 1.1265853041892226	101 1.1253273674273787	101 1.0838748743766429	101 3.9925753733394606E14	101 1.1760508786549773E14	101 1.1210291457556709E13
102 1.125167407390232	102 1.1236028319166467	102 1.0820867610608245	102 3.993381596390821E14	102 1.1762244595409878E14	102 1.1212528842988291E13
103 1.1205673764098902	103 1.1185018693172717	103 1.076012848047049	103 3.994213793873377E14	103 1.1765021563916084E14	103 1.1217324269068828E13
104 1.0917347655579297	104 1.0853623764419682	104 1.0359823892177351	104 3.994862711007156E14	104 1.1770692318931312E14	104 1.1229751543391133E13
104.99999999999999 1.0551733363083668	104.99999999999999 1.0407380298537339	104.99999999999999 0.9836800089524536	104.99999999999999 3.995036744376069E14	104.99999999999999 1.1771784172967317E14	104.99999999999999 1.1231665840092193E13
106 1.0040117099465222	106 0.9773140018472644	106 0.9108931427768363	106 3.9950709513870575E14	106 1.1772028485770098E14	106 1.1231967654588314E13
107 0.9421674759717389	107 0.9000138686861758	107 0.8236683127391471	107 3.995076262772665E14	107 1.1772145397580584E14	107 1.1232036163742473E13
108 0.8716409823124538	108 0.8109794619924324	108 0.7251997424704024	108 3.994976651469017E14	108 1.1771003774099164E14	108 1.1230242079741148E13
109 0.7922511705313839	109 0.7113398806097821	109 0.6169429761746903	109 3.9948583736366256E14	109 1.1769842589845636E14	109 1.1228449793864445E13
109.99999999999999 0.7026723756189979	109.99999999999999 0.6033292733293498	109.99999999999999 0.5036272168823599	109.99999999999999 3.994809329105806E14	109.99999999999999 1.1769553631898858E14	109.99999999999999 1.1228149324489033E13
111 0.6108417824107395	111 0.49363575053783126	111 0.38947470900286607	111 3.9947786469565725E14	111 1.1769481961733512E14	111 1.1228222572404938E13
112 0.5153681885635573	112 0.3871433194036822	112 0.2828348557127791	112 3.994767612854766E14	112 1.1769542933688672E14	112 1.1228355370616273E13
113 0.4183330807421264	113 0.2872695651888084	113 0.18635840934107062	113 3.994745222495686E14	113 1.177036989873358E14	113 1.1230461968073502E13
113.99999999999999 0.3196072851704863	113.99999999999999 0.20265610448864946	113.99999999999999 0.10890165235562854	113.99999999999999 3.9947375192448775E14	113.99999999999999 1.1770664474424238E14	113.99999999999999 1.1231215955751318E13
114.99999999999999 0.22438986732895394	114.99999999999999 0.13611329325438093	114.99999999999999 0.05183807749224223	114.99999999999999 3.994736831224059E14	114.99999999999999 1.1770659800535344E14	114.99999999999999 1.1231209237697732E13
116 0.1399447944310157	116 0.08913179075237698	116 0.015208315578137066	116 3.994735476413837E14	116 1.1770653833860045E14	116 1.1231201984052082E13
117 0.07145185610770144	117 0.06138520371583267	117 -0.0027763232762997867	117 3.9947334169954794E14	117 1.1770646993747486E14	117 1.1231194536475338E13
118 0.025519161479482577	118 0.04830912651111133	118 -0.007744244146708546	118 3.9947309088135025E14	118 1.1770639651655802E14	118 1.1231187008048912E13
118.99999999999999 0.005216552179373272	118.99999999999999 0.04248874304218589	118.99999999999999 -0.00764663960930024	118.99999999999999 3.994728263529795E14	118.99999999999999 1.1770632147139522E14	118.99999999999999 1.1231179524647135E13
119.99999999999999 5.497164068505294E-4	119.99999999999999 0.04015645064478016	119.99999999999999 -0.005393013461937908	119.99999999999999 3.994725600931953E14	119.99999999999999 1.1770624587544297E14	119.99999999999999 1.1231172045235703E13
121 1.9557210810699572E-4	121 0.03804566975898873	121 -0.0038882704936315906	121 3.9947229377986406E14	121 1.1770616995269802E14	121 1.1231164561953865E13
122 7.708616554733098E-5	122 0.03590613303962539	122 -0.002905596605818092	122 3.9947202746622606E14	122 1.1770609369311436E14	122 1.1231157077014047E13
122.99999999999999 1.871692731798025E-5	122.99999999999999 0.03385194609138373	122.99999999999999 -0.0021714070176699204	122.99999999999999 3.9947176115271775E14	122.99999999999999 1.1770601717932744E14	122.99999999999999 1.123114959139383E13
124 -1.2751122757367789E-5	124 0.03190129534705231	124 -0.0016075231127731923	124 3.994714948393843E14	124 1.1770594045038266E14	124 1.1231142105439598E13
125 -3.2419233091255135E-5	125 0.03003592533448769	125 -0.00114741881573274	125 3.994712285261965E14	125 1.1770586356912775E14	125 1.1231134619325459E13
126 -4.393725477565559E-5	126 0.028263033959906217	126 -7.805000634775698E-4	126 3.99470962213166E14	126 1.1770578653600473E14	126 1.1231127133089535E13
127 -4.98197623228446E-5	127 0.026583133227954966	127 -4.932069815857713E-4	127 3.994706959002974E14	127 1.1770570936007347E14	127 1.123111964677744E13
128 -5.0806955956648674E-5	128 0.025000472020546453	128 -2.836914527804224E-4	128 3.994704295875995E14	128 1.1770563203866783E14	128 1.123111216040374E13
129 -5.0814113675213216E-5	129 0.02350382112493066	129 -1.1258908742037555E-4	129 3.99470163275081E14	129 1.1770555461125739E14	129 1.1231104674035613E13
130 -5.039291743949555E-5	130 0.022092128916645623	130 2.5180907229635925E-5	130 3.994698969627436E14	130 1.1770547708256022E14	130 1.123109718768268E13
131 -4.878219101489798E-5	131 0.020766846361292543	131 1.2260837140964917E-4	131 3.994696306505849E14	131 1.1770539944606667E14	131 1.1231089701331664E13
131.99999999999997 -4.5981934401420495E-5	131.99999999999997 0.019527973458871414	131.99999999999997 1.7969330511966424E-4	131.99999999999997 3.9946936433860494E14	131.99999999999997 1.1770532170177673E14	131.99999999999997 1.123108221498257E13
133 -4.359322324309041E-5	133 0.01835089109803674	133 2.3080656197384486E-4	133 3.994690980267971E14	133 1.1770524390009925E14	133 1.123107472862771E13
134 -4.0694111928157484E-5	134 0.017249775674360417	134 2.561564114690715E-4	134 3.994688317151652E14	134 1.1770516601200734E14	134 1.1231067242271508E13
135 -3.727820325178379E-5	135 0.016224725555148662	135 2.556055225605319E-4	135 3.994685654037092E14	135 1.1770508803729966E14	135 1.1231059755913996E13
136 -3.4508637287804866E-5	136 0.015248564047868632	136 2.593862558538952E-4	136 3.9946829909242894E14	136 1.1770501002966331E14	136 1.1231052269551877E13
137 -3.197322110648871E-5	137 0.014330922013641471	137 2.567848842830187E-4	137 3.994680327813244E14	137 1.1770493197007275E14	137 1.1231044783186314E13
138 -2.9570835328025547E-5	138 0.013474162100230775	138 2.451731108582299E-4	138 3.994677664703956E14	138 1.1770485385386053E14	138 1.1231037296817598E13
139 -2.743768582213882E-5	139 0.012663320866042105	139 2.3428122847602654E-4	139 3.994675001596446E14	139 1.17704775705606E14	139 1.123102981045938E13
140 -2.5551029298488708E-5	140 0.011900896866367965	140 2.2248449895966051E-4	140 3.99467233849071E14	140 1.1770469752120492E14	140 1.1231022324109383E13
140.99999999999997 -2.3885109469545678E-5	140.99999999999997 0.011189719661380168	140.99999999999997 2.079429412415211E-4	140.99999999999997 3.9946696753867444E14	140.99999999999997 1.1770461929600944E14	140.99999999999997 1.1231014837765023E13
141.99999999999997 -2.2344859614428608E-5	141.99999999999997 0.010517841399400788	141.99999999999997 1.941542906606976E-4	141.99999999999997 3.9946670122845506E14	141.99999999999997 1.1770454104680267E14	141.99999999999997 1.1231007351425375E13
143 -2.092338680956017E-5	143 0.009884395787496128	143 1.8137215460116806E-4	143 3.994664349184128E14	143 1.1770446277480147E14	143 1.1230999865090379E13
144 -1.9650946204449855E-5	144 0.009293185250273703	144 1.6848337269884656E-4	144 3.994661686085477E14	144 1.1770438447466462E14	144 1.123099237876032E13
145 -1.8486650263142668E-5	145 0.008739508462900964	145 1.5605072972201648E-4	145 3.994659022988599E14	145 1.177043061522998E14	145 1.1230984892435383E13
146 -1.739417235122662E-5	146 0.008219188521476656	146 1.4457423321705219E-4	146 3.9946563598934906E14	146 1.177042278129557E14	146 1.1230977406115725E13
147 -1.6374234466566187E-5	147 0.007732308442656337	147 1.340439454513075E-4	147 3.994653696800157E14	147 1.1770414945652803E14	147 1.1230969919801344E13
148 -1.541926021127331E-5	148 0.007276024092167749	148 1.2439456256135492E-4	148 3.994651033708595E14	148 1.1770407108527036E14	148 1.1230962433492174E13
149 -1.4525177812885529E-5	149 0.006847099925383491	149 1.1544426184890455E-4	149 3.994648370618807E14	149 1.177039927013966E14	149 1.1230954947188096E13
150 -1.3674697973969821E-5	150 0.0064437765828642005	150 1.074506657552503E-4	150 3.994645707530793E14	150 1.1770391430727053E14	150 1.1230947460889195E13
