# Supplementary material for: Simulation of electroporation threshold based on the evolution of transmembrane potential and pore density
Source: PeerJ. 2025 Apr 28;13:e19356. doi: 10.7717/peerj.19356 (PMC12045266; doi:10.7717/peerj.19356)
Supplement: Supplemental Information 2 [file peerj-13-19356-s002.zip › data/3.2kV-N-TMP.xlsx]

## Sheet: Sheet1
time (µs) Value(cell membrane)	time (µs) Value(Endoplasmic reticulum membrane)	time (µs) Value(nuclear membrane)	time (µs) N[1/m^2](cell membrane)	time (µs) N[1/m^2](Endoplasmic reticulum membrane)	time (µs) N[1/m^2](nuclear membrane)
0 1.0E-11	0 1.0E-11	0 1.0E-11	0 1500000000	0 1500000000	0 1500000000
1 0.00216650022487471	1 5.450211651578029E-4	1 6.151868377524119E-4	1 1.5000000000744305E9	1 1.5000000000038745E9	1 1.5000000000046918E9
2 0.019945551702562098	2 0.003111187054336161	2 0.0032235166858599886	2 1.5000000146762042E9	2 1.5000000003566763E9	2 1.5000000003717256E9
3 0.06560514704926956	3 0.007657337886323	3 0.007596861714217084	3 1.5000004047138195E9	3 1.5000000038994124E9	3 1.5000000036404932E9
4 0.1466225178427486	4 0.01397502121921479	4 0.01349927647799487	4 1.5000015698969028E9	4 1.500000013559861E9	4 1.5000000123853693E9
5 0.26219360913653844	5 0.022057421764774654	5 0.02093307923699661	5 1.5000044607834868E9	5 1.5000000298930273E9	5 1.5000000270382137E9
6 0.4187183402973558	6 0.0315750536852506	6 0.02956397316786541	6 1.5000146714731307E9	6 1.5000000598847947E9	6 1.5000000534476492E9
7 0.6113805830220627	7 0.040193100509269275	7 0.03710778214149668	7 1.4992364583857627E9	7 1.500000111733961E9	7 1.500000097519736E9
8 0.8370110951400473	8 0.04765334255098619	8 0.04334569010321587	8 1.56232866507734E9	8 1.5000001845252402E9	8 1.5000001582625508E9
9 1.0854122756378688	9 0.05289701058851648	9 0.04746562300471968	9 8.958356877341284E9	9 1.500000277870403E9	9 1.5000002344176426E9
10 1.3056793692638342	10 0.06626846547709508	10 0.0632152134789985	10 2.7009601273914273E13	10 1.5000003928526213E9	10 1.5000003285601728E9
11 1.280938141480008	11 0.21147890412258707	11 0.23118528073921407	11 1.0214460849012462E14	11 1.5000011058052793E9	11 1.5000011737016318E9
12 1.2767677069838408	12 0.38166232103448916	12 0.40546024491837773	12 1.4991971752855122E14	12 1.5000063174629571E9	12 1.5000079814938066E9
13 1.2697999260407267	13 0.5474750535385828	13 0.5721855990884235	13 1.8863190181181634E14	13 1.500053424977484E9	13 1.500078120612703E9
14 1.2629827561284221	14 0.6974355659866207	14 0.7202725196433599	14 2.1815710404738288E14	14 1.500737047433195E9	14 1.5011815320484354E9
14.999999999999998 1.2553584808176117	14.999999999999998 0.8259946403314666	14.999999999999998 0.8438950714594347	14.999999999999998 2.4078227484766372E14	14.999999999999998 1.5122240898896384E9	14.999999999999998 1.5193701309009287E9
16 1.2485758669832014	16 0.92925169837567	16 0.9403934542896346	16 2.5790497949770972E14	16 1.7208462099113162E9	16 1.809389222061554E9
17 1.2421709140875725	17 1.0094890322679335	17 1.0067748400053267	17 2.7113766320230056E14	17 3.7832014678958373E9	17 3.957932362718369E9
18 1.235626694635381	18 1.083349711786071	18 1.0409543399687466	18 2.8107948787516838E14	18 3.543157091831789E10	18 1.3460191925313011E10
18.999999999999996 1.22582981236702	18.999999999999996 1.151130891828756	18.999999999999996 1.0607593132377557	18.999999999999996 2.881397403275679E14	18.999999999999996 3.550146629635945E11	18.999999999999996 3.3292158680983067E10
20 1.2153119532833037	20 1.200509020094052	20 1.07091487050113	20 2.9296260442156256E14	20 2.215895195529296E12	20 6.196019569240196E10
21 1.2075663051439305	21 1.2243703443702882	21 1.0777116984120054	21 2.967384893496858E14	21 6.860831299020815E12	21 9.658899267323242E10
22 1.2030124361030508	22 1.2236287509948651	22 1.0825432654750484	22 2.9969643214272625E14	22 1.2230053119224176E13	22 1.3900927906985876E11
23 1.1995419043982123	23 1.2127104158479503	23 1.0858947970998214	23 3.0215771583460444E14	23 1.6152063707129617E13	23 1.8825098464023904E11
24 1.196208775030473	24 1.2011494270223215	24 1.0881094449351023	24 3.0434438521047075E14	24 1.8768730017900297E13	24 2.41276686061004E11
24.999999999999996 1.1930453040043743	24.999999999999996 1.1897653099955408	24.999999999999996 1.089356379057974	24.999999999999996 3.062995180790418E14	24.999999999999996 2.060828257640856E13	24.999999999999996 2.965935630818714E11
26 1.190232489079306	26 1.180534870747075	26 1.0894948996929257	26 3.0795935717389856E14	26 2.170054655266906E13	26 3.5202384503263434E11
27 1.1875176008125257	27 1.1719885720107284	27 1.0893565449388118	27 3.095429512465886E14	27 2.2608712775438117E13	27 4.073019261326649E11
28 1.1851884577891267	28 1.1659257480323477	28 1.0885581859452769	28 3.1092158541836525E14	28 2.327178208170687E13	28 4.598888931364337E11
29 1.182973824593211	29 1.1606563565599624	29 1.0876749928298919	29 3.1223845946540256E14	29 2.3890538485221426E13	29 5.111348094257762E11
29.999999999999996 1.181177318640823	29.999999999999996 1.1583057961664478	29.999999999999996 1.0865248234343197	29.999999999999996 3.133294660777089E14	29.999999999999996 2.4358445282372133E13	29.999999999999996 5.572750954091038E11
31 1.1793808126884384	31 1.1559552357729368	31 1.085374654038744	31 3.144204726900151E14	31 2.4826352079522844E13	31 6.034153813924316E11
32 1.1775843067360539	32 1.1536046753794258	32 1.0842244846431681	32 3.1551147930232144E14	32 2.529425887667355E13	32 6.495556673757593E11
32.99999999999999 1.1759965618385904	32.99999999999999 1.1524159526593705	32.99999999999999 1.0831184293001916	32.99999999999999 3.1648636592548275E14	32.99999999999999 2.5728459323334168E13	32.99999999999999 6.922143854551348E11
34 1.1745208675342758	34 1.1518508357191566	34 1.0820360517727954	34 3.173989262030274E14	34 2.6144568193638355E13	34 7.330044037002476E11
35 1.1730451732299683	35 1.1512857187789445	35 1.0809536742453956	35 3.18311486480572E14	35 2.6560677063942543E13	35 7.7379442194536E11
36 1.1716103669250222	36 1.1507752524217212	36 1.0798905135747097	36 3.1920150598564975E14	36 2.697853718810783E13	36 8.13799239811522E11
37 1.1705319874011932	37 1.150741183337046	37 1.0789948691064373	37 3.1989503421949775E14	37 2.7411663253044184E13	37 8.469593490122045E11
37.99999999999999 1.1694536078773607	37.99999999999999 1.1507071142523726	37.99999999999999 1.0780992246381649	37.99999999999999 3.205885624533457E14	37.99999999999999 2.784478931798054E13	37.99999999999999 8.80119458212887E11
39 1.1683752283535247	39 1.1506730451676974	39 1.077203580169896	39 3.212820906871936E14	39 2.8277915382916895E13	39 9.132795674135696E11
40 1.1672968488296958	40 1.1506389760830258	40 1.0763079357016272	40 3.219756189210416E14	40 2.871104144785325E13	40 9.464396766142521E11
41 1.1662184693058597	41 1.1506049069983524	41 1.0754122912333548	41 3.226691471548896E14	41 2.914416751278961E13	41 9.795997858149347E11
42 1.1651400897820272	42 1.150570837913679	42 1.074516646765086	42 3.2336267538873756E14	42 2.9577293577725965E13	42 1.0127598950156172E12
42.99999999999999 1.1640633580757642	42.99999999999999 1.1505354726734351	42.99999999999999 1.0736222081312077	42.99999999999999 3.240552781946871E14	42.99999999999999 3.0010272702836145E13	42.99999999999999 1.0458841499984791E12
44 1.163211421963953	44 1.1503232856369996	44 1.07289226966122	44 3.2462163394586444E14	44 3.0423206268140098E13	44 1.0741171655787385E12
44.99999999999999 1.162359485852149	44.99999999999999 1.1501110986005658	44.99999999999999 1.0721623311912287	44.99999999999999 3.251879896970417E14	44.99999999999999 3.0836139833444047E13	44.99999999999999 1.1023501811589976E12
46 1.1615075497403415	46 1.1498989115641303	46 1.0714323927212375	46 3.25754345448219E14	46 3.1249073398748E13	46 1.130583196739257E12
47 1.1606556136285304	47 1.1496867245276965	47 1.0707024542512498	47 3.2632070119939625E14	47 3.1662006964051957E13	47 1.1588162123195164E12
48 1.1598036775167229	48 1.149474537491261	48 1.0699725157812585	48 3.2688705695057356E14	48 3.207494052935591E13	48 1.1870492278997756E12
49 1.1589517414049153	49 1.1492623504548272	49 1.0692425773112673	49 3.274534127017508E14	49 3.2487874094659863E13	49 1.215282243480035E12
49.99999999999999 1.1580998052931077	49.99999999999999 1.1490501634183934	49.99999999999999 1.068512638841276	49.99999999999999 3.280197684529281E14	49.99999999999999 3.290080765996382E13	49.99999999999999 1.243515259060294E12
51 1.1574649638666257	51 1.1486653433607712	51 1.0679562660438604	51 3.2844841675109244E14	51 3.3245395078927883E13	51 1.266040005347095E12
52 1.1568511633754524	52 1.1482637916165812	52 1.0674167153260958	52 3.2886371836780494E14	52 3.3583358352112633E13	52 1.2880115030606785E12
53 1.156237362884272	53 1.1478622398723894	53 1.0668771646083277	53 3.2927901998451744E14	53 3.3921321625297387E13	53 1.3099830007742622E12
54 1.1556235623931022	54 1.1474606881281995	54 1.0663376138905596	54 3.2969432160122994E14	54 3.4259284898482133E13	54 1.3319544984878455E12
54.99999999999999 1.1550097619019253	54.99999999999999 1.1470591363840112	54.99999999999999 1.0657980631727915	54.99999999999999 3.301096232179425E14	54.99999999999999 3.459724817166688E13	54.99999999999999 1.353925996201429E12
56 1.154395961410752	56 1.1466575846398195	56 1.0652585124550304	56 3.30524924834655E14	56 3.4935211444851633E13	56 1.3758974939150127E12
56.99999999999999 1.153782160919575	56.99999999999999 1.1462560328956313	56.99999999999999 1.0647189617372623	56.99999999999999 3.309402264513675E14	56.99999999999999 3.527317471803638E13	56.99999999999999 1.3978689916285962E12
58 1.1531683604284018	58 1.1458544811514413	58 1.0641794110194942	58 3.3135552806808E14	58 3.561113799122114E13	58 1.4198404893421797E12
59 1.1525545599372249	59 1.1454529294072513	59 1.0636398603017296	59 3.317708296847925E14	59 3.594910126440588E13	59 1.4418119870557632E12
59.99999999999999 1.1519407594460516	59.99999999999999 1.1450513776630613	59.99999999999999 1.0631003095839615	59.99999999999999 3.32186131301505E14	59.99999999999999 3.628706453759064E13	59.99999999999999 1.4637834847693467E12
61 1.1513269589548782	61 1.1446498259188695	61 1.062560758866197	61 3.3260143291821756E14	61 3.662502781077538E13	61 1.4857549824829302E12
62 1.1507131584637014	62 1.1442482741746813	62 1.0620212081484288	62 3.3301673453493E14	62 3.696299108396013E13	62 1.5077264801965137E12
63 1.1500993579725245	63 1.1438467224304896	63 1.0614816574306642	63 3.3343203615164256E14	63 3.730095435714489E13	63 1.5296979779100972E12
64 1.1494855574813512	64 1.1434451706863014	64 1.0609421067128961	64 3.3384733776835506E14	64 3.763891763032963E13	64 1.5516694756236807E12
65 1.148969681988894	65 1.143056822829613	65 1.0604884802932224	65 3.342028402214166E14	65 3.793604257679671E13	65 1.5710050345881519E12
65.99999999999999 1.1484918175891066	65.99999999999999 1.142673600264712	65.99999999999999 1.0600682067099063	65.99999999999999 3.34535130710416E14	65.99999999999999 3.8217315499351484E13	65.99999999999999 1.5893174134313809E12
67 1.1480139531893192	67 1.1422903776998128	67 1.0596479331265902	67 3.348674211994154E14	67 3.8498588421906266E13	67 1.6076297922746106E12
68 1.1475360887895318	68 1.1419071551349118	68 1.0592276595432706	68 3.3519971168841475E14	68 3.877986134446104E13	68 1.6259421711178396E12
69 1.147058224389741	69 1.1415239325700108	69 1.0588073859599545	69 3.355320021774142E14	69 3.9061134267015805E13	69 1.6442545499610688E12
70 1.1465803599899536	70 1.1411407100051099	70 1.0583871123766349	70 3.3586429266641356E14	70 3.934240718957058E13	70 1.6625669288042979E12
70.99999999999999 1.1461024955901662	70.99999999999999 1.140757487440207	70.99999999999999 1.0579668387933152	70.99999999999999 3.3619658315541294E14	70.99999999999999 3.962368011212536E13	70.99999999999999 1.680879307647527E12
72 1.1456246311903753	72 1.1403742648753061	72 1.0575465652099991	72 3.365288736444123E14	72 3.990495303468013E13	72 1.6991916864907566E12
73 1.145146766790588	73 1.1399910423104105	73 1.0571262916266795	73 3.3686116413341175E14	73 4.018622595723491E13	73 1.7175040653339858E12
74 1.1446689023908005	74 1.1396078197455077	74 1.0567060180433634	74 3.371934546224111E14	74 4.046749887978968E13	74 1.7358164441772148E12
75 1.1441910379910096	75 1.1392245971806068	75 1.0562857444600438	75 3.375257451114105E14	75 4.074877180234445E13	75 1.754128823020444E12
75.99999999999999 1.1437131735912223	75.99999999999999 1.1388413746157058	75.99999999999999 1.055865470876724	75.99999999999999 3.378580356004099E14	75.99999999999999 4.103004472489923E13	75.99999999999999 1.7724412018636736E12
77 1.143235309191435	77 1.1384581520508048	77 1.0554451972934116	77 3.381903260894093E14	77 4.131131764745401E13	77 1.7907535807069028E12
78 1.1427574447916475	78 1.1380749294859038	78 1.055024923710092	78 3.385226165784086E14	78 4.159259057000877E13	78 1.8090659595501318E12
79 1.1423256201270133	79 1.1377190775486463	79 1.0546471142880156	79 3.3882533521592894E14	79 4.185325712541944E13	79 1.8260402067233901E12
80 1.1419347696827336	80 1.1373875847899138	80 1.0543070969143384	80 3.3910173564040475E14	80 4.20955845260784E13	80 1.8418235499589412E12
80.99999999999999 1.1415439192384467	80.99999999999999 1.1370560920311812	80.99999999999999 1.0539670795406542	80.99999999999999 3.393781360648806E14	80.99999999999999 4.233791192673737E13	80.99999999999999 1.857606893194492E12
82 1.1411530687941633	82 1.1367245992724504	82 1.053627062166977	82 3.396545364893565E14	82 4.258023932739633E13	82 1.8733902364300435E12
83 1.14076221834988	83 1.136393106513716	83 1.0532870447932963	83 3.399309369138323E14	83 4.282256672805529E13	83 1.8891735796655942E12
84 1.1403713679055967	84 1.1360616137549853	84 1.052947027419612	84 3.402073373383082E14	84 4.306489412871425E13	84 1.9049569229011453E12
84.99999999999999 1.1399805174613098	84.99999999999999 1.1357301209962527	84.99999999999999 1.0526070100459348	84.99999999999999 3.4048373776278406E14	84.99999999999999 4.330722152937321E13	84.99999999999999 1.9207402661366963E12
85.99999999999999 1.13958966701703	85.99999999999999 1.1353986282375201	85.99999999999999 1.052266992672254	85.99999999999999 3.407601381872599E14	85.99999999999999 4.354954893003217E13	85.99999999999999 1.9365236093722476E12
87 1.1391988165727431	87 1.1350671354787876	87 1.051926975298577	87 3.4103653861173575E14	87 4.379187633069114E13	87 1.9523069526077986E12
88 1.1388079661284563	88 1.134735642720055	88 1.0515869579248927	88 3.4131293903621156E14	88 4.403420373135009E13	88 1.9680902958433499E12
89 1.1384171156841765	89 1.1344041499613224	89 1.051246940551212	89 3.4158933946068744E14	89 4.4276531132009055E13	89 1.983873639078901E12
89.99999999999999 1.138026265239886	89.99999999999999 1.1340726572025916	89.99999999999999 1.0509069231775348	89.99999999999999 3.4186573988516325E14	89.99999999999999 4.4518858532668016E13	89.99999999999999 1.999656982314452E12
90.99999999999999 1.1376354147956027	90.99999999999999 1.1337411644438573	90.99999999999999 1.050566905803854	90.99999999999999 3.421421403096391E14	90.99999999999999 4.476118593332698E13	90.99999999999999 2.0154403255500027E12
92 1.1372445643513194	92 1.1334096716851265	92 1.0502268884301698	92 3.42418540734115E14	92 4.5003513333985945E13	92 2.0312236687855542E12
93 1.1368606870824527	93 1.133083740603829	93 1.0498934024618327	93 3.426897333853588E14	93 4.524198187761631E13	93 2.0467720786332656E12
94 1.1364923776988922	94 1.1327702261836903	94 1.0495744981099184	94 3.429492994803392E14	94 4.547183537286482E13	94 2.0617959905563948E12
94.99999999999999 1.1361269095752808	94.99999999999999 1.132458977900618	94.99999999999999 1.0492582550162153	94.99999999999999 3.432067436385285E14	94.99999999999999 4.5700116554893164E13	94.99999999999999 2.0767241775358884E12
96 1.1357642827116043	96 1.132149995754621	96 1.0489446731807268	96 3.4346206585992675E14	96 4.592682542370133E13	96 2.0915566395717458E12
97 1.135404497107877	97 1.1318432797456959	97 1.048633752603453	97 3.4371526614453394E14	97 4.615196197928931E13	97 2.1062933766639675E12
98 1.135047552764088	98 1.1315388298738336	98 1.048325493284394	98 3.4396634449235006E14	98 4.637552622165713E13	98 2.1209343888125527E12
99 1.1346357637755586	99 1.131163759650371	99 1.0479376154148943	99 3.442144110158533E14	99 4.659656356169694E13	99 2.1354151448129634E12
99.99999999999999 1.1313766748961092	99.99999999999999 1.1271897850209536	99.99999999999999 1.0434871237628576	99.99999999999999 3.4441638810202544E14	99.99999999999999 4.676886431653102E13	99.99999999999999 2.146611822621738E12
101 1.1273303513550763	101 1.1222198108341095	101 1.037912375173021	101 3.446040552011774E14	101 4.692651854403404E13	101 2.1568289451790906E12
102 1.122496793152453	102 1.1162538370898316	102 1.0312133696453758	102 3.44777412313309E14	102 4.706952624420598E13	102 2.166066512485021E12
103 1.1105549804400487	103 1.1015078268946423	103 1.014525182842827	103 3.449097984985234E14	103 4.71820409122439E13	103 2.173077038143678E12
104 1.0848521434448868	104 1.0697892090178565	104 0.9785176272186993	104 3.449731535546178E14	104 4.724738436160629E13	104 2.1765475631728306E12
104.99999999999999 1.049487871903863	104.99999999999999 1.0258217146482052	104.99999999999999 0.929014683079898	104.99999999999999 3.4499991738114725E14	104.99999999999999 4.7286031482016445E13	104.99999999999999 2.1780793166171396E12
106 0.9987747663627067	106 0.9615853289808785	106 0.858273218291246	106 3.4501351087905856E14	106 4.731563831298013E13	106 2.1790290058371147E12
107 0.9356565998369968	107 0.8812722569582663	107 0.7706656186073291	107 3.4500784148183806E14	107 4.7329785048219305E13	107 2.1789606862870667E12
108 0.8634439168484738	108 0.7898753270004066	108 0.6735789114563486	108 3.4501690878741475E14	108 4.733967158290153E13	108 2.1791880684458818E12
109 0.7808321245199279	109 0.6854392394751025	109 0.5641079328465226	109 3.450271455306145E14	109 4.7340858570433484E13	109 2.179187937969724E12
109.99999999999999 0.6939082045665002	109.99999999999999 0.5808584389879501	109.99999999999999 0.45761302228874623	109.99999999999999 3.4504976451135794E14	109.99999999999999 4.73461115759431E13	109.99999999999999 2.1797005528978323E12
111 0.600447408285989	111 0.47142009736820256	111 0.34848008449055534	111 3.450806675306954E14	111 4.735076487579586E13	111 2.1804553541601838E12
112 0.5065571430785498	112 0.3691679540917825	112 0.25053425311359323	112 3.450857272247445E14	112 4.735137488674845E13	112 2.1805817678823525E12
113 0.41038219386898867	113 0.2780278388331454	113 0.1653090007536444	113 3.450857183276377E14	113 4.735136694330432E13	113 2.1805809033743215E12
113.99999999999999 0.3126872648025971	113.99999999999999 0.19852725801218174	113.99999999999999 0.09300009761712724	113.99999999999999 3.450856974666472E14	113.99999999999999 4.735135476205331E13	113.99999999999999 2.180579773690247E12
114.99999999999999 0.21895466758242965	114.99999999999999 0.14051508564482118	114.99999999999999 0.04350712298883175	114.99999999999999 3.4508563005583206E14	114.99999999999999 4.7351335750840016E13	114.99999999999999 2.1805784177750852E12
116 0.13509570188907982	116 0.1010910680300161	116 0.012511806750918009	116 3.4508549910884506E14	116 4.735131182083978E13	116 2.1805769799273499E12
117 0.06931578083921003	117 0.07853026466588947	117 -0.0024854193073367567	117 3.450853083011573E14	117 4.735128493907992E13	117 2.1805755272004768E12
118 0.026028367168997896	118 0.06758269286606969	118 -0.007295839843086267	118 3.450850876306161E14	118 4.7351256714619516E13	118 2.1805740756500454E12
118.99999999999999 0.005567993977053694	118.99999999999999 0.0634862982879189	118.99999999999999 -0.006696664806468349	118.99999999999999 3.4508485861600756E14	118.99999999999999 4.735122794073646E13	118.99999999999999 2.1805726246268564E12
119.99999999999999 8.01418410090563E-4	119.99999999999999 0.0620698910485525	119.99999999999999 -0.004565101165658171	119.99999999999999 3.45084628596301E14	119.99999999999999 4.7351198983921984E13	119.99999999999999 2.1805711729346113E12
121 3.349355452852581E-4	121 0.06046432492397276	121 -0.0032856550308522753	121 3.450843985438938E14	121 4.735116989424681E13	121 2.180569720658365E12
122 1.626910239477897E-4	122 0.05864868608443342	122 -0.002458271238169198	122 3.450841684889478E14	122 4.735114064938451E13	122 2.180568268164978E12
122.99999999999999 8.454230309320485E-5	122.99999999999999 0.05683486410383763	122.99999999999999 -0.0018855264399840505	122.99999999999999 3.4508393843405194E14	122.99999999999999 4.735111121455903E13	122.99999999999999 2.1805668155553262E12
124 3.443844820154609E-5	124 0.055058261265953	124 -0.0014264499109268186	124 3.450837083792736E14	124 4.735108166078749E13	124 2.1805653629088542E12
125 5.071521093703161E-6	125 0.05335299769117363	125 -0.001083258674482073	125 3.450834783247096E14	125 4.735105194262926E13	125 2.1805639102335447E12
126 -1.0125441007153578E-5	126 0.05172759111302533	126 -8.401613912975027E-4	126 3.450832482703829E14	126 4.7351022057575625E13	126 2.1805624575367852E12
127 -2.5322403108010316E-5	127 0.05010218453487702	127 -5.970641081129327E-4	127 3.450830182160562E14	127 4.7350992172522E13	127 2.180561004840026E12
128 -3.208387608842738E-5	128 0.0485911148844891	128 -4.430828871871014E-4	128 3.450827881620717E14	128 4.7350962075671266E13	128 2.1805595521383247E12
129 -3.792258253375355E-5	129 0.04709255266421648	129 -2.988501608437817E-4	129 3.4508255810812456E14	129 4.7350931955651836E13	129 2.1805580994360835E12
130 -4.2117529986892395E-5	130 0.04564208568624721	130 -1.7919253687438986E-4	130 3.450823280543366E14	130 4.735090175285594E13	130 2.1805566467346826E12
131 -4.394687846001882E-5	131 0.04426083448545513	131 -9.490192071196697E-5	131 3.450820980007777E14	131 4.735087143093312E13	131 2.1805551940344917E12
131.99999999999997 -4.577622693314525E-5	131.99999999999997 0.042879583284663056	131.99999999999997 -1.0611304549544113E-5	131.99999999999997 3.4508186794721875E14	131.99999999999997 4.73508411090103E13	131.99999999999997 2.1805537413343005E12
133 -4.598792840533476E-5	133 0.04159699773905158	133 4.024500703189288E-5	133 3.450816378940125E14	133 4.7350810627673766E13	133 2.180552288636393E12
134 -4.605621948400674E-5	134 0.04032315926893184	134 8.813724377242252E-5	134 3.450814078408376E14	134 4.7350780132204625E13	134 2.1805508359386882E12
135 -4.600225672623521E-5	135 0.03906801193871691	135 1.322432536008478E-4	135 3.4508117778773744E14	135 4.7350749609062164E13	135 2.1805493832413528E12
136 -4.564438739438703E-5	136 0.03785932826526156	136 1.6693721319830897E-4	136 3.450809477348233E14	136 4.735071901712756E13	136 2.1805479305449358E12
137 -4.509038911724896E-5	137 0.03668063034654765	137 1.9555701829475952E-4	137 3.450807176820291E14	137 4.735068838079731E13	137 2.1805464778491116E12
138 -4.4340261894821014E-5	138 0.03553191818257518	138 2.1810266889019946E-4	138 3.45080487629355E14	138 4.735065770007142E13	138 2.1805450251538801E12
139 -4.3394005727103184E-5	139 0.03441319177334413	139 2.3457416498462875E-4	139 3.450802575768009E14	139 4.735062697494988E13	139 2.1805435724592412E12
140 -4.236409822413605E-5	140 0.03332741176266113	140 2.468085354778191E-4	140 3.450800275243919E14	140 4.735059620522315E13	140 2.1805421197654514E12
140.99999999999997 -4.1346098125546846E-5	140.99999999999997 0.032277093454599066	140.99999999999997 2.5636648357334706E-4	140.99999999999997 3.450797974721493E14	140.99999999999997 4.735056539071317E13	140.99999999999997 2.1805406670727278E12
141.99999999999997 -4.022525737743314E-5	141.99999999999997 0.03125921644256338	141.99999999999997 2.6137389858255864E-4	141.99999999999997 3.450795674200476E14	141.99999999999997 4.7350534531633766E13	141.99999999999997 2.180539214380809E12
143 -3.900157597979491E-5	143 0.030273780726554057	143 2.6183078050545373E-4	143 3.4507933736808675E14	143 4.735050362798489E13	143 2.1805377616896958E12
144 -3.767505393263221E-5	144 0.02932078630657114	144 2.5773712934203243E-4	144 3.4507910731626675E14	144 4.735047267976658E13	144 2.1805363089993872E12
145 -3.6401518057028366E-5	145 0.028393191796719664	145 2.536861511286418E-4	145 3.4507887726460394E14	145 4.7350441706327914E13	145 2.1805348563101292E12
146 -3.529761619801686E-5	146 0.027485726201384206	146 2.531161986610957E-4	146 3.4507864721311075E14	146 4.735041072215312E13	146 2.180533403622104E12
147 -3.421491455428288E-5	147 0.026605096836209444	147 2.5165198514693314E-4	147 3.4507841716177144E14	147 4.735037970881109E13	147 2.1805319509350786E12
148 -3.315341312582643E-5	148 0.025751303701195362	148 2.4929351058615396E-4	148 3.4507818711058606E14	148 4.7350348666301836E13	148 2.1805304982490535E12
149 -3.211311191264749E-5	149 0.02492434679634197	149 2.4604077497875825E-4	149 3.450779570595546E14	149 4.735031759462536E13	149 2.1805290455640283E12
150 -3.109401091474609E-5	150 0.024124226121649273	150 2.4189377832474604E-4	150 3.450777270086771E14	150 4.735028649378164E13	150 2.1805275928800034E12
