# Supplementary material for: Simulation of electroporation threshold based on the evolution of transmembrane potential and pore density
Source: PeerJ. 2025 Apr 28;13:e19356. doi: 10.7717/peerj.19356 (PMC12045266; doi:10.7717/peerj.19356)
Supplement: Supplemental Information 2 [file peerj-13-19356-s002.zip › data/2.9kV-N.xlsx]

## Sheet: Sheet1
time (µs) N[1/m^2](cell membrane)	time (µs) N[1/m^2](nuclear membrane)	time (µs) N[1/m^2](endoplasmic reticulum membrane)
0 1500000000	0 1500000000	0 1500000000
1 1.5000000000611298E9	1 1.5000000000038533E9	1 1.5000000000031822E9
2 1.5000000120582483E9	2 1.5000000003052986E9	2 1.500000000292939E9
3 1.5000003305709379E9	3 1.5000000029903955E9	3 1.500000003203162E9
4 1.5000012817694209E9	4 1.5000000101740053E9	4 1.5000000111390953E9
5 1.5000033862967772E9	5 1.5000000222116265E9	5 1.500000024557647E9
6 1.5000098554289176E9	6 1.5000000439117665E9	6 1.50000004920297E9
7 1.5187968205916414E9	7 1.5000000814384472E9	7 1.5000000936328917E9
8 1.5546572253564785E9	8 1.5000001340285726E9	8 1.5000001568272512E9
9 2.3929784881242504E9	9 1.500000199386512E9	9 1.5000002365324256E9
10 6.464251032330717E11	10 1.5000002721263425E9	10 1.5000003275181956E9
11 7.07214793800826E13	11 1.5000004710130255E9	11 1.5000005217376187E9
12 1.1710071450918734E14	12 1.5000022386967885E9	12 1.500001996325611E9
13 1.5573903372675706E14	13 1.500011466530836E9	13 1.500009304718872E9
14 1.8631332411377884E14	14 1.5000732979357157E9	14 1.5000544597937374E9
14.999999999999998 2.0939215255374634E14	14.999999999999998 1.5005818729558022E9	14.999999999999998 1.5004126052633803E9
16 2.2665646317687722E14	16 1.5046398449625425E9	16 1.5034065005113578E9
17 2.3888623451282734E14	17 1.5293840516875968E9	17 1.5237164477748585E9
18 2.4732133103247325E14	18 1.6055856178887968E9	18 1.5931692710232077E9
18.999999999999996 2.530447933138768E14	18.999999999999996 1.757055690693617E9	18.999999999999996 1.7454307164450078E9
20 2.5708037639443534E14	20 1.9750495935746076E9	20 1.986939885457647E9
21 2.6020655110664772E14	21 2.255100083644558E9	21 2.3452064865313263E9
22 2.6256200748031956E14	22 2.583903211363504E9	22 2.8095740522268715E9
23 2.6448596424387822E14	23 2.9286867012064104E9	23 3.3530043870853553E9
24 2.6573862831725125E14	24 3.3535316366290784E9	24 4.6835183462048855E9
24.999999999999996 2.668256715130788E14	24.999999999999996 3.8127896816548333E9	24.999999999999996 6.423278811939567E9
26 2.6791271470890634E14	26 4.2720477266805906E9	26 8.163039277674253E9
27 2.6896920687541728E14	27 4.738944510513618E9	27 1.020394314361743E10
28 2.698817484475383E14	28 5.241833567480845E9	28 1.3663776990848698E10
29 2.707942900196594E14	29 5.7447226244480715E9	29 1.7123610838079966E10
29.999999999999996 2.7160679443106066E14	29.999999999999996 6.282260807132308E9	29.999999999999996 2.3653707544832928E10
31 2.7237601433967797E14	31 6.834791120418509E9	31 3.1512258601293003E10
32 2.7311311041912334E14	32 7.403359038250647E9	32 4.383011797507212E10
32.99999999999999 2.737369111986639E14	32.99999999999999 8.028488868645151E9	32.99999999999999 7.187520184864255E10
34 2.7436071197820453E14	34 8.653618699039661E9	34 9.992028572221313E10
35 2.749845127577451E14	35 9.278748529434168E9	35 1.2796536959578357E11
36 2.7560831353728566E14	36 9.903878359828676E9	36 1.560104534693542E11
37 2.76209387828966E14	37 1.0547072748569672E10	37 2.0220141873914917E11
37.99999999999999 2.7674798589610544E14	37.99999999999999 1.1239927490042217E10	37.99999999999999 2.982762977740724E11
39 2.772865839632449E14	39 1.1932782231514769E10	39 3.943511768089961E11
40 2.7782518203038434E14	40 1.2625636972987314E10	40 4.904260558439193E11
41 2.7836378009752378E14	41 1.3318491714459866E10	41 5.865009348788431E11
42 2.7887309343905656E14	42 1.4034228269292276E10	42 6.976700604083004E11
42.99999999999999 2.7931799943266712E14	42.99999999999999 1.4800289929913702E10	42.99999999999999 8.420367100891958E11
44 2.7976290542627772E14	44 1.556635159053513E10	44 9.864033597700924E11
44.99999999999999 2.802078114198883E14	44.99999999999999 1.6332413251156553E10	44.99999999999999 1.1307700094509878E12
46 2.806527174134989E14	46 1.7098474911777985E10	46 1.275136659131884E12
47 2.810560159317022E14	47 1.791665488719629E10	47 1.4397719795783906E12
48 2.81452190376118E14	48 1.8743758612893997E10	48 1.6078777222193306E12
49 2.818483648205338E14	49 1.9570862338591694E10	49 1.7759834648602693E12
49.99999999999999 2.822445392649496E14	49.99999999999999 2.0397966064289394E10	49.99999999999999 1.944089207501208E12
51 2.8261364885893825E14	51 2.1266051906262177E10	51 2.0880518033622852E12
52 2.829413144268652E14	52 2.219689308839592E10	52 2.1950443370002078E12
53 2.832689799947922E14	53 2.3127734270529667E10	53 2.3020368706381313E12
54 2.835966455627191E14	54 2.405857545266341E10	54 2.4090294042760537E12
54.99999999999999 2.839243111306461E14	54.99999999999999 2.4989416634797153E10	54.99999999999999 2.5160219379139766E12
56 2.842519766985731E14	56 2.5920257816930904E10	56 2.6230144715519E12
56.99999999999999 2.845796422665001E14	56.99999999999999 2.6851098999064648E10	56.99999999999999 2.730007005189823E12
58 2.8490730783442706E14	58 2.7781940181198395E10	58 2.8369995388277466E12
59 2.8523497340235406E14	59 2.8712781363332134E10	59 2.943992072465669E12
59.99999999999999 2.855414513915995E14	59.99999999999999 2.968131586850111E10	59.99999999999999 3.030325430742619E12
61 2.8582474959120025E14	61 3.0691087898358418E10	61 3.0940570870366255E12
62 2.8610804779080094E14	62 3.1700859928215733E10	62 3.1577887433306323E12
63 2.863913459904017E14	63 3.2710631958073044E10	63 3.2215203996246387E12
64 2.8667464419000244E14	64 3.372040398793035E10	64 3.285252055918645E12
65 2.869579423896031E14	65 3.473017601778766E10	65 3.3489837122126504E12
65.99999999999999 2.872412405892038E14	65.99999999999999 3.5739948047644966E10	65.99999999999999 3.4127153685066567E12
67 2.8752453878880456E14	67 3.674972007750229E10	67 3.476447024800664E12
68 2.8778721582279025E14	68 3.780405911154176E10	68 3.531788511660947E12
69 2.8803682371051025E14	69 3.888664352739664E10	69 3.581812532303787E12
70 2.8828643159823025E14	70 3.996922794325151E10	70 3.631836552946629E12
70.99999999999999 2.885360394859503E14	70.99999999999999 4.105181235910638E10	70.99999999999999 3.681860573589469E12
72 2.887856473736703E14	72 4.2134396774961266E10	72 3.7318845942323105E12
73 2.890352552613903E14	73 4.321698119081614E10	73 3.7819086148751523E12
74 2.892848631491104E14	74 4.429956560667101E10	74 3.8319326355179927E12
75 2.895344710368304E14	75 4.538215002252588E10	75 3.8819566561608335E12
75.99999999999999 2.897516566221243E14	75.99999999999999 4.653281346557163E10	75.99999999999999 3.9181995983076294E12
77 2.899578385621138E14	77 4.77065819138706E10	77 3.9497654481958486E12
78 2.901640205021033E14	78 4.888035036216955E10	78 3.9813312980840684E12
79 2.903702024420929E14	79 5.005411881046849E10	79 4.0128971479722876E12
80 2.905763843820823E14	80 5.122788725876744E10	80 4.0444629978605073E12
80.99999999999999 2.907825663220719E14	80.99999999999999 5.240165570706639E10	80.99999999999999 4.076028847748726E12
82 2.909887482620614E14	82 5.357542415536535E10	82 4.1075946976369463E12
83 2.911949302020509E14	83 5.47491926036643E10	83 4.1391605475251655E12
84 2.9140111214204044E14	84 5.592296105196324E10	84 4.1707263974133853E12
84.99999999999999 2.9160729408202994E14	84.99999999999999 5.709672950026219E10	84.99999999999999 4.202292247301604E12
85.99999999999999 2.9181347602201944E14	85.99999999999999 5.827049794856114E10	85.99999999999999 4.2338580971898237E12
87 2.9201965796200894E14	87 5.944426639686011E10	87 4.2654239470780435E12
88 2.9222583990199844E14	88 6.061803484515906E10	88 4.2969897969662627E12
89 2.92432021841988E14	89 6.179180329345799E10	89 4.328555646854482E12
89.99999999999999 2.926382037819775E14	89.99999999999999 6.296557174175694E10	89.99999999999999 4.3601214967427017E12
90.99999999999999 2.9283248076699544E14	90.99999999999999 6.416980286970336E10	90.99999999999999 4.390552960890733E12
92 2.930227173880641E14	92 6.538437257624474E10	92 4.420599431457516E12
93 2.932129540091329E14	93 6.6598942282786095E10	93 4.450645902024298E12
94 2.9340319063020156E14	94 6.781351198932747E10	94 4.48069237259108E12
94.99999999999999 2.9359342725127025E14	94.99999999999999 6.902808169586884E10	94.99999999999999 4.510738843157861E12
96 2.9378366387233894E14	96 7.024265140241022E10	96 4.540785313724645E12
97 2.939739004934077E14	97 7.145722110895157E10	97 4.570831784291426E12
98 2.9415689296434356E14	98 7.266789004949814E10	98 4.600326429941381E12
99 2.943369115751187E14	99 7.387695765208575E10	99 4.629594541062685E12
99.99999999999999 2.945169301858938E14	99.99999999999999 7.508602525467337E10	99.99999999999999 4.658862652183988E12
101 2.946838180379904E14	101 7.620312831441978E10	101 4.68583859112542E12
102 2.947947756722305E14	102 7.692851014601091E10	102 4.703051066087112E12
103 2.9481004851582606E14	103 7.690377679159393E10	103 4.701390807878438E12
104 2.9469885522614956E14	104 7.588761975903362E10	104 4.674786547887906E12
104.99999999999999 2.9465939047169194E14	104.99999999999999 7.558209464061035E10	104.99999999999999 4.66713851970194E12
106 2.946543847425033E14	106 7.562562035090091E10	106 4.668884621136512E12
107 2.94646200229338E14	107 7.567444396286143E10	107 4.671171510799188E12
108 2.946375142236949E14	108 7.57225109508678E10	108 4.673461788307859E12
109 2.9458585297725344E14	109 7.546905208775172E10	109 4.665763697754249E12
109.99999999999999 2.9451263102930775E14	109.99999999999999 7.524055551027142E10	109.99999999999999 4.658189350470746E12
111 2.9444567338919356E14	111 7.535052025707355E10	111 4.6599977914086E12
112 2.9439455313037156E14	112 7.583647405311758E10	112 4.671307753020207E12
113 2.943638805692481E14	113 7.670985922478267E10	113 4.692818655749291E12
113.99999999999999 2.943604947993986E14	113.99999999999999 7.680561603106906E10	113.99999999999999 4.69517683017504E12
114.99999999999999 2.9436043258346825E14	114.99999999999999 7.680556934048878E10	114.99999999999999 4.695175020255158E12
116 2.943603125495141E14	116 7.680551966927876E10	116 4.695172798743761E12
117 2.9436014588726875E14	117 7.680546949310948E10	117 4.695170355361724E12
118 2.943599567200687E14	118 7.680541929111752E10	118 4.695167809356193E12
118.99999999999999 2.9435976127283806E14	118.99999999999999 7.680536909122781E10	118.99999999999999 4.69516522834092E12
119.99999999999999 2.943595650712393E14	119.99999999999999 7.680531888909628E10	119.99999999999999 4.695162645843772E12
121 2.9435936883433625E14	121 7.680526868564784E10	121 4.695160065841108E12
122 2.9435917259633606E14	122 7.68052184821705E10	122 4.69515747960334E12
122.99999999999999 2.943589763582043E14	122.99999999999999 7.680516827874289E10	122.99999999999999 4.695154884341402E12
124 2.9435878012011994E14	124 7.68051180753448E10	124 4.69515228314314E12
125 2.943585838820727E14	125 7.680506787196953E10	125 4.695149677367128E12
126 2.9435838764443106E14	126 7.680501766870732E10	126 4.695147050906629E12
127 2.943581914067894E14	127 7.680496746544511E10	127 4.695144424446129E12
128 2.9435799516914775E14	128 7.68049172621829E10	128 4.695141797985629E12
129 2.943577989318468E14	129 7.680486705901291E10	129 4.695139154041313E12
130 2.943576026945956E14	130 7.680481685585637E10	130 4.695136507543019E12
131 2.9435740645734444E14	131 7.680476665269984E10	131 4.695133861044724E12
131.99999999999997 2.9435721022071206E14	131.99999999999997 7.680471644969957E10	131.99999999999997 4.695131186786786E12
133 2.9435701398429394E14	133 7.680466624675343E10	133 4.6951285029159375E12
134 2.943568177478758E14	134 7.680461604380728E10	134 4.69512581904509E12
135 2.943566215114577E14	135 7.680456584086115E10	135 4.695123135174241E12
136 2.943564252750396E14	136 7.6804515637915E10	136 4.695120451303393E12
137 2.943562290386215E14	137 7.680446543496884E10	137 4.695117767432544E12
138 2.9435603280299506E14	138 7.680441523222432E10	138 4.695115052157233E12
139 2.943558365682152E14	139 7.680436502969536E10	139 4.695112303301876E12
140 2.943556403334353E14	140 7.680431482716638E10	140 4.695109554446519E12
140.99999999999997 2.9435544409865544E14	140.99999999999997 7.680426462463742E10	140.99999999999997 4.695106805591162E12
141.99999999999997 2.9435524786387556E14	141.99999999999997 7.680421442210844E10	141.99999999999997 4.695104056735805E12
143 2.943550516290957E14	143 7.68041642195795E10	143 4.695101307880447E12
144 2.9435485539431575E14	144 7.680411401705052E10	144 4.69509855902509E12
145 2.9435465915953594E14	145 7.680406381452156E10	145 4.695095810169733E12
146 2.94354462924756E14	146 7.680401361199258E10	146 4.695093061314376E12
147 2.943542666899762E14	147 7.680396340946362E10	147 4.695090312459019E12
148 2.9435407045519625E14	148 7.680391320693466E10	148 4.695087563603662E12
149 2.943538742204164E14	149 7.68038630044057E10	149 4.695084814748305E12
150 2.943536779856365E14	150 7.680381280187672E10	150 4.695082065892947E12
